# Supplementary material for: Capturing temporal heterogeneity of communities: A temporal β-diversity based on Hill numbers and time series analysis
Source: PLoS One. 2025 Aug 12;20(8):e0292574. doi: 10.1371/journal.pone.0292574 (PMC12342289; doi:10.1371/journal.pone.0292574)
Supplement: S1 File — (XLSX) [file pone.0292574.s001.xlsx]

## Sheet: Dickey-Fulley test Malagasy Amp
alternative hypothesis: stationary	Dickey-Fuller	Lag order	p-value	Taus
am <- adf.test(data$AM)	-3.1501	4	0.09956	36.8662
ba <- adf.test(data$BA)	-4.7748	4	0.01	114.391
bb <- adf.test(data$BB)	-4.1397	4	0.01	95.3134
bc <- adf.test(data$BC)	-3.999	4	0.01168	62.6605
bf <- adf.test(data$BF)	-4.8174	4	0.01	114.391
bg <- adf.test(data$BG)	-4.6142	4	0.01	107.822
bi <- adf.test(data$BI)	-4.7826	4	0.01	93.6991
bl <- adf.test(data$BL)	-4.8673	4	0.01	94.6844
bm <- adf.test(data$BM)	-3.6076	4	0.03557	48.3608
bn <- adf.test(data$BN)	-4.8496	4	0.01	93.1685
bo <- adf.test(data$BO)	-4.9319	4	0.01	114.391
bp <- adf.test(data$BP)	-1.6398	4	0.7262	2
br <- adf.test(data$BR)	-4.151	4	0.01	64.2281
bs <- adf.test(data$BS)	-4.8639	4	0.01	114.391
bt <- adf.test(data$BT)	-4.9248	4	0.01	114.391
bu <- adf.test(data$BU)	-4.898	4	0.01	114.391
bv <- adf.test(data$BV)	-3.8394	4	0.01944	31.0887
by <- adf.test(data$BY)	-3.575	4	0.03851	114.391
dm <- adf.test(data$DM)	-4.7731	4	0.01	114.391
gl <- adf.test(data$GL)	-4.3476	4	0.01	78.6724
gp <- adf.test(data$GP)	-4.8678	4	0.01	114.391
gt <- adf.test(data$GT)	-5.2953	4	0.01	89.3098
gv <- adf.test(data$GV)	-5.4078	4	0.01	97.1478
hb <- adf.test(data$HB)	-3.5749	4	0.03852	36.6062
hp <- adf.test(data$HP)	-2.5714	4	0.3392	35.0706
lm <- adf.test(data$LM)	-4.7445	4	0.01	68.4084
ln <- adf.test(data$LN)	-5.3681	4	0.01	114.391
ma <- adf.test(data$MA)	-4.898	4	0.01	114.391
mf <- adf.test(data$MF)	-4.8738	4	0.01	73.8181
mg <- adf.test(data$MG)	-3.9231	4	0.01537	27.7456
mm <- adf.test(data$MM)	-3.4907	4	0.0461	114.391
mo <- adf.test(data$MO)	-4.8422	4	0.01	86.2907
oa <- adf.test(data$OA)	-4.0057	4	0.01136	57.6542
pp <- adf.test(data$PP)	-4.6309	4	0.01	106.371
rb <- adf.test(data$RB)	-6.1745	4	0.01	114.391
sb <- adf.test(data$SB)	-3.8864	4	0.01715	71.2823
sc <- adf.test(data$SC)	-4.0668	4	0.01	114.391
sg <- adf.test(data$SG)	-4.9188	4	0.01	114.391
tm <- adf.test(data$TM)	-2.7495	4	0.2653	114.391
yp <- adf.test(data$YP)	-4.3138	4	0.01	93.6991
