# Supplementary material for: Capturing temporal heterogeneity of communities: A temporal β-diversity based on Hill numbers and time series analysis
Source: PLoS One. 2025 Aug 12;20(8):e0292574. doi: 10.1371/journal.pone.0292574 (PMC12342289; doi:10.1371/journal.pone.0292574)
Supplement: S2 File — (XLSX) [file pone.0292574.s002.xlsx]

## Sheet: Sim 1
AM	BA	BB	BC	BF	BG	BI	BL	BM	BN	BO	BP	BR	BS	BT	BU	BV	BY	DM	GL	GP	GT	GV	HB	HP	LM	LN	MA	MF	MG	MM	MO	OA	PP	RB	SB	SC	SG	TM	YP
50	0	0	0	0	0	0	0	0	0	0	0	0	0	0	0	0	0	0	0	0	0	0	0	0	0	0	0	0	0	0	0	0	0	0	0	0	0	0	0
50	0	0	0	0	0	0	0	0	0	0	0	0	0	0	0	0	0	0	0	0	0	0	0	0	0	0	0	0	0	0	0	0	0	0	0	0	0	0	0
50	0	0	0	0	0	0	0	0	0	0	0	0	0	0	0	0	0	0	0	0	0	0	0	0	0	0	0	0	0	0	0	0	0	0	0	0	0	0	0
0	50	0	0	0	0	0	0	0	0	0	0	0	0	0	0	0	0	0	0	0	0	0	0	0	0	0	0	0	0	0	0	0	0	0	0	0	0	0	0
0	50	0	0	0	0	0	0	0	0	0	0	0	0	0	0	0	0	0	0	0	0	0	0	0	0	0	0	0	0	0	0	0	0	0	0	0	0	0	0
0	50	0	0	0	0	0	0	0	0	0	0	0	0	0	0	0	0	0	0	0	0	0	0	0	0	0	0	0	0	0	0	0	0	0	0	0	0	0	0
0	0	50	0	0	0	0	0	0	0	0	0	0	0	0	0	0	0	0	0	0	0	0	0	0	0	0	0	0	0	0	0	0	0	0	0	0	0	0	0
0	0	50	0	0	0	0	0	0	0	0	0	0	0	0	0	0	0	0	0	0	0	0	0	0	0	0	0	0	0	0	0	0	0	0	0	0	0	0	0
0	0	50	0	0	0	0	0	0	0	0	0	0	0	0	0	0	0	0	0	0	0	0	0	0	0	0	0	0	0	0	0	0	0	0	0	0	0	0	0
0	0	0	50	0	0	0	0	0	0	0	0	0	0	0	0	0	0	0	0	0	0	0	0	0	0	0	0	0	0	0	0	0	0	0	0	0	0	0	0
0	0	0	50	0	0	0	0	0	0	0	0	0	0	0	0	0	0	0	0	0	0	0	0	0	0	0	0	0	0	0	0	0	0	0	0	0	0	0	0
0	0	0	50	0	0	0	0	0	0	0	0	0	0	0	0	0	0	0	0	0	0	0	0	0	0	0	0	0	0	0	0	0	0	0	0	0	0	0	0
0	0	0	0	50	0	0	0	0	0	0	0	0	0	0	0	0	0	0	0	0	0	0	0	0	0	0	0	0	0	0	0	0	0	0	0	0	0	0	0
0	0	0	0	50	0	0	0	0	0	0	0	0	0	0	0	0	0	0	0	0	0	0	0	0	0	0	0	0	0	0	0	0	0	0	0	0	0	0	0
0	0	0	0	50	0	0	0	0	0	0	0	0	0	0	0	0	0	0	0	0	0	0	0	0	0	0	0	0	0	0	0	0	0	0	0	0	0	0	0
0	0	0	0	0	50	0	0	0	0	0	0	0	0	0	0	0	0	0	0	0	0	0	0	0	0	0	0	0	0	0	0	0	0	0	0	0	0	0	0
0	0	0	0	0	50	0	0	0	0	0	0	0	0	0	0	0	0	0	0	0	0	0	0	0	0	0	0	0	0	0	0	0	0	0	0	0	0	0	0
0	0	0	0	0	50	0	0	0	0	0	0	0	0	0	0	0	0	0	0	0	0	0	0	0	0	0	0	0	0	0	0	0	0	0	0	0	0	0	0
0	0	0	0	0	0	50	0	0	0	0	0	0	0	0	0	0	0	0	0	0	0	0	0	0	0	0	0	0	0	0	0	0	0	0	0	0	0	0	0
0	0	0	0	0	0	50	0	0	0	0	0	0	0	0	0	0	0	0	0	0	0	0	0	0	0	0	0	0	0	0	0	0	0	0	0	0	0	0	0
0	0	0	0	0	0	50	0	0	0	0	0	0	0	0	0	0	0	0	0	0	0	0	0	0	0	0	0	0	0	0	0	0	0	0	0	0	0	0	0
0	0	0	0	0	0	0	50	0	0	0	0	0	0	0	0	0	0	0	0	0	0	0	0	0	0	0	0	0	0	0	0	0	0	0	0	0	0	0	0
0	0	0	0	0	0	0	50	0	0	0	0	0	0	0	0	0	0	0	0	0	0	0	0	0	0	0	0	0	0	0	0	0	0	0	0	0	0	0	0
0	0	0	0	0	0	0	50	0	0	0	0	0	0	0	0	0	0	0	0	0	0	0	0	0	0	0	0	0	0	0	0	0	0	0	0	0	0	0	0
0	0	0	0	0	0	0	0	50	0	0	0	0	0	0	0	0	0	0	0	0	0	0	0	0	0	0	0	0	0	0	0	0	0	0	0	0	0	0	0
0	0	0	0	0	0	0	0	50	0	0	0	0	0	0	0	0	0	0	0	0	0	0	0	0	0	0	0	0	0	0	0	0	0	0	0	0	0	0	0
0	0	0	0	0	0	0	0	50	0	0	0	0	0	0	0	0	0	0	0	0	0	0	0	0	0	0	0	0	0	0	0	0	0	0	0	0	0	0	0
0	0	0	0	0	0	0	0	0	50	0	0	0	0	0	0	0	0	0	0	0	0	0	0	0	0	0	0	0	0	0	0	0	0	0	0	0	0	0	0
0	0	0	0	0	0	0	0	0	50	0	0	0	0	0	0	0	0	0	0	0	0	0	0	0	0	0	0	0	0	0	0	0	0	0	0	0	0	0	0
0	0	0	0	0	0	0	0	0	50	0	0	0	0	0	0	0	0	0	0	0	0	0	0	0	0	0	0	0	0	0	0	0	0	0	0	0	0	0	0
0	0	0	0	0	0	0	0	0	0	50	0	0	0	0	0	0	0	0	0	0	0	0	0	0	0	0	0	0	0	0	0	0	0	0	0	0	0	0	0
0	0	0	0	0	0	0	0	0	0	50	0	0	0	0	0	0	0	0	0	0	0	0	0	0	0	0	0	0	0	0	0	0	0	0	0	0	0	0	0
0	0	0	0	0	0	0	0	0	0	50	0	0	0	0	0	0	0	0	0	0	0	0	0	0	0	0	0	0	0	0	0	0	0	0	0	0	0	0	0
0	0	0	0	0	0	0	0	0	0	0	50	0	0	0	0	0	0	0	0	0	0	0	0	0	0	0	0	0	0	0	0	0	0	0	0	0	0	0	0
0	0	0	0	0	0	0	0	0	0	0	50	0	0	0	0	0	0	0	0	0	0	0	0	0	0	0	0	0	0	0	0	0	0	0	0	0	0	0	0
0	0	0	0	0	0	0	0	0	0	0	50	0	0	0	0	0	0	0	0	0	0	0	0	0	0	0	0	0	0	0	0	0	0	0	0	0	0	0	0
0	0	0	0	0	0	0	0	0	0	0	0	50	0	0	0	0	0	0	0	0	0	0	0	0	0	0	0	0	0	0	0	0	0	0	0	0	0	0	0
0	0	0	0	0	0	0	0	0	0	0	0	50	0	0	0	0	0	0	0	0	0	0	0	0	0	0	0	0	0	0	0	0	0	0	0	0	0	0	0
0	0	0	0	0	0	0	0	0	0	0	0	50	0	0	0	0	0	0	0	0	0	0	0	0	0	0	0	0	0	0	0	0	0	0	0	0	0	0	0
0	0	0	0	0	0	0	0	0	0	0	0	0	50	0	0	0	0	0	0	0	0	0	0	0	0	0	0	0	0	0	0	0	0	0	0	0	0	0	0
0	0	0	0	0	0	0	0	0	0	0	0	0	50	0	0	0	0	0	0	0	0	0	0	0	0	0	0	0	0	0	0	0	0	0	0	0	0	0	0
0	0	0	0	0	0	0	0	0	0	0	0	0	50	0	0	0	0	0	0	0	0	0	0	0	0	0	0	0	0	0	0	0	0	0	0	0	0	0	0
0	0	0	0	0	0	0	0	0	0	0	0	0	0	50	0	0	0	0	0	0	0	0	0	0	0	0	0	0	0	0	0	0	0	0	0	0	0	0	0
0	0	0	0	0	0	0	0	0	0	0	0	0	0	50	0	0	0	0	0	0	0	0	0	0	0	0	0	0	0	0	0	0	0	0	0	0	0	0	0
0	0	0	0	0	0	0	0	0	0	0	0	0	0	50	0	0	0	0	0	0	0	0	0	0	0	0	0	0	0	0	0	0	0	0	0	0	0	0	0
0	0	0	0	0	0	0	0	0	0	0	0	0	0	0	50	0	0	0	0	0	0	0	0	0	0	0	0	0	0	0	0	0	0	0	0	0	0	0	0
0	0	0	0	0	0	0	0	0	0	0	0	0	0	0	50	0	0	0	0	0	0	0	0	0	0	0	0	0	0	0	0	0	0	0	0	0	0	0	0
0	0	0	0	0	0	0	0	0	0	0	0	0	0	0	50	0	0	0	0	0	0	0	0	0	0	0	0	0	0	0	0	0	0	0	0	0	0	0	0
0	0	0	0	0	0	0	0	0	0	0	0	0	0	0	0	50	0	0	0	0	0	0	0	0	0	0	0	0	0	0	0	0	0	0	0	0	0	0	0
0	0	0	0	0	0	0	0	0	0	0	0	0	0	0	0	50	0	0	0	0	0	0	0	0	0	0	0	0	0	0	0	0	0	0	0	0	0	0	0
0	0	0	0	0	0	0	0	0	0	0	0	0	0	0	0	50	0	0	0	0	0	0	0	0	0	0	0	0	0	0	0	0	0	0	0	0	0	0	0
0	0	0	0	0	0	0	0	0	0	0	0	0	0	0	0	0	50	0	0	0	0	0	0	0	0	0	0	0	0	0	0	0	0	0	0	0	0	0	0
0	0	0	0	0	0	0	0	0	0	0	0	0	0	0	0	0	50	0	0	0	0	0	0	0	0	0	0	0	0	0	0	0	0	0	0	0	0	0	0
0	0	0	0	0	0	0	0	0	0	0	0	0	0	0	0	0	50	0	0	0	0	0	0	0	0	0	0	0	0	0	0	0	0	0	0	0	0	0	0
0	0	0	0	0	0	0	0	0	0	0	0	0	0	0	0	0	0	50	0	0	0	0	0	0	0	0	0	0	0	0	0	0	0	0	0	0	0	0	0
0	0	0	0	0	0	0	0	0	0	0	0	0	0	0	0	0	0	50	0	0	0	0	0	0	0	0	0	0	0	0	0	0	0	0	0	0	0	0	0
0	0	0	0	0	0	0	0	0	0	0	0	0	0	0	0	0	0	50	0	0	0	0	0	0	0	0	0	0	0	0	0	0	0	0	0	0	0	0	0
0	0	0	0	0	0	0	0	0	0	0	0	0	0	0	0	0	0	0	50	0	0	0	0	0	0	0	0	0	0	0	0	0	0	0	0	0	0	0	0
0	0	0	0	0	0	0	0	0	0	0	0	0	0	0	0	0	0	0	50	0	0	0	0	0	0	0	0	0	0	0	0	0	0	0	0	0	0	0	0
0	0	0	0	0	0	0	0	0	0	0	0	0	0	0	0	0	0	0	50	0	0	0	0	0	0	0	0	0	0	0	0	0	0	0	0	0	0	0	0
0	0	0	0	0	0	0	0	0	0	0	0	0	0	0	0	0	0	0	0	50	0	0	0	0	0	0	0	0	0	0	0	0	0	0	0	0	0	0	0
0	0	0	0	0	0	0	0	0	0	0	0	0	0	0	0	0	0	0	0	50	0	0	0	0	0	0	0	0	0	0	0	0	0	0	0	0	0	0	0
0	0	0	0	0	0	0	0	0	0	0	0	0	0	0	0	0	0	0	0	50	0	0	0	0	0	0	0	0	0	0	0	0	0	0	0	0	0	0	0
0	0	0	0	0	0	0	0	0	0	0	0	0	0	0	0	0	0	0	0	0	50	0	0	0	0	0	0	0	0	0	0	0	0	0	0	0	0	0	0
0	0	0	0	0	0	0	0	0	0	0	0	0	0	0	0	0	0	0	0	0	50	0	0	0	0	0	0	0	0	0	0	0	0	0	0	0	0	0	0
0	0	0	0	0	0	0	0	0	0	0	0	0	0	0	0	0	0	0	0	0	50	0	0	0	0	0	0	0	0	0	0	0	0	0	0	0	0	0	0
0	0	0	0	0	0	0	0	0	0	0	0	0	0	0	0	0	0	0	0	0	0	50	0	0	0	0	0	0	0	0	0	0	0	0	0	0	0	0	0
0	0	0	0	0	0	0	0	0	0	0	0	0	0	0	0	0	0	0	0	0	0	50	0	0	0	0	0	0	0	0	0	0	0	0	0	0	0	0	0
0	0	0	0	0	0	0	0	0	0	0	0	0	0	0	0	0	0	0	0	0	0	50	0	0	0	0	0	0	0	0	0	0	0	0	0	0	0	0	0
0	0	0	0	0	0	0	0	0	0	0	0	0	0	0	0	0	0	0	0	0	0	0	50	0	0	0	0	0	0	0	0	0	0	0	0	0	0	0	0
0	0	0	0	0	0	0	0	0	0	0	0	0	0	0	0	0	0	0	0	0	0	0	50	0	0	0	0	0	0	0	0	0	0	0	0	0	0	0	0
0	0	0	0	0	0	0	0	0	0	0	0	0	0	0	0	0	0	0	0	0	0	0	50	0	0	0	0	0	0	0	0	0	0	0	0	0	0	0	0
0	0	0	0	0	0	0	0	0	0	0	0	0	0	0	0	0	0	0	0	0	0	0	0	50	0	0	0	0	0	0	0	0	0	0	0	0	0	0	0
0	0	0	0	0	0	0	0	0	0	0	0	0	0	0	0	0	0	0	0	0	0	0	0	50	0	0	0	0	0	0	0	0	0	0	0	0	0	0	0
0	0	0	0	0	0	0	0	0	0	0	0	0	0	0	0	0	0	0	0	0	0	0	0	50	0	0	0	0	0	0	0	0	0	0	0	0	0	0	0
0	0	0	0	0	0	0	0	0	0	0	0	0	0	0	0	0	0	0	0	0	0	0	0	0	50	0	0	0	0	0	0	0	0	0	0	0	0	0	0
0	0	0	0	0	0	0	0	0	0	0	0	0	0	0	0	0	0	0	0	0	0	0	0	0	50	0	0	0	0	0	0	0	0	0	0	0	0	0	0
0	0	0	0	0	0	0	0	0	0	0	0	0	0	0	0	0	0	0	0	0	0	0	0	0	50	0	0	0	0	0	0	0	0	0	0	0	0	0	0
0	0	0	0	0	0	0	0	0	0	0	0	0	0	0	0	0	0	0	0	0	0	0	0	0	0	50	0	0	0	0	0	0	0	0	0	0	0	0	0
0	0	0	0	0	0	0	0	0	0	0	0	0	0	0	0	0	0	0	0	0	0	0	0	0	0	50	0	0	0	0	0	0	0	0	0	0	0	0	0
0	0	0	0	0	0	0	0	0	0	0	0	0	0	0	0	0	0	0	0	0	0	0	0	0	0	50	0	0	0	0	0	0	0	0	0	0	0	0	0
0	0	0	0	0	0	0	0	0	0	0	0	0	0	0	0	0	0	0	0	0	0	0	0	0	0	0	50	0	0	0	0	0	0	0	0	0	0	0	0
0	0	0	0	0	0	0	0	0	0	0	0	0	0	0	0	0	0	0	0	0	0	0	0	0	0	0	50	0	0	0	0	0	0	0	0	0	0	0	0
0	0	0	0	0	0	0	0	0	0	0	0	0	0	0	0	0	0	0	0	0	0	0	0	0	0	0	50	0	0	0	0	0	0	0	0	0	0	0	0
0	0	0	0	0	0	0	0	0	0	0	0	0	0	0	0	0	0	0	0	0	0	0	0	0	0	0	0	50	0	0	0	0	0	0	0	0	0	0	0
0	0	0	0	0	0	0	0	0	0	0	0	0	0	0	0	0	0	0	0	0	0	0	0	0	0	0	0	50	0	0	0	0	0	0	0	0	0	0	0
0	0	0	0	0	0	0	0	0	0	0	0	0	0	0	0	0	0	0	0	0	0	0	0	0	0	0	0	50	0	0	0	0	0	0	0	0	0	0	0
0	0	0	0	0	0	0	0	0	0	0	0	0	0	0	0	0	0	0	0	0	0	0	0	0	0	0	0	0	50	0	0	0	0	0	0	0	0	0	0
0	0	0	0	0	0	0	0	0	0	0	0	0	0	0	0	0	0	0	0	0	0	0	0	0	0	0	0	0	50	0	0	0	0	0	0	0	0	0	0
0	0	0	0	0	0	0	0	0	0	0	0	0	0	0	0	0	0	0	0	0	0	0	0	0	0	0	0	0	50	0	0	0	0	0	0	0	0	0	0
0	0	0	0	0	0	0	0	0	0	0	0	0	0	0	0	0	0	0	0	0	0	0	0	0	0	0	0	0	0	50	0	0	0	0	0	0	0	0	0
0	0	0	0	0	0	0	0	0	0	0	0	0	0	0	0	0	0	0	0	0	0	0	0	0	0	0	0	0	0	50	0	0	0	0	0	0	0	0	0
0	0	0	0	0	0	0	0	0	0	0	0	0	0	0	0	0	0	0	0	0	0	0	0	0	0	0	0	0	0	50	0	0	0	0	0	0	0	0	0
0	0	0	0	0	0	0	0	0	0	0	0	0	0	0	0	0	0	0	0	0	0	0	0	0	0	0	0	0	0	0	50	0	0	0	0	0	0	0	0
0	0	0	0	0	0	0	0	0	0	0	0	0	0	0	0	0	0	0	0	0	0	0	0	0	0	0	0	0	0	0	50	0	0	0	0	0	0	0	0
0	0	0	0	0	0	0	0	0	0	0	0	0	0	0	0	0	0	0	0	0	0	0	0	0	0	0	0	0	0	0	50	0	0	0	0	0	0	0	0
0	0	0	0	0	0	0	0	0	0	0	0	0	0	0	0	0	0	0	0	0	0	0	0	0	0	0	0	0	0	0	0	50	0	0	0	0	0	0	0
0	0	0	0	0	0	0	0	0	0	0	0	0	0	0	0	0	0	0	0	0	0	0	0	0	0	0	0	0	0	0	0	50	0	0	0	0	0	0	0
0	0	0	0	0	0	0	0	0	0	0	0	0	0	0	0	0	0	0	0	0	0	0	0	0	0	0	0	0	0	0	0	50	0	0	0	0	0	0	0
0	0	0	0	0	0	0	0	0	0	0	0	0	0	0	0	0	0	0	0	0	0	0	0	0	0	0	0	0	0	0	0	0	50	0	0	0	0	0	0
0	0	0	0	0	0	0	0	0	0	0	0	0	0	0	0	0	0	0	0	0	0	0	0	0	0	0	0	0	0	0	0	0	50	0	0	0	0	0	0
0	0	0	0	0	0	0	0	0	0	0	0	0	0	0	0	0	0	0	0	0	0	0	0	0	0	0	0	0	0	0	0	0	50	0	0	0	0	0	0
0	0	0	0	0	0	0	0	0	0	0	0	0	0	0	0	0	0	0	0	0	0	0	0	0	0	0	0	0	0	0	0	0	0	50	0	0	0	0	0
0	0	0	0	0	0	0	0	0	0	0	0	0	0	0	0	0	0	0	0	0	0	0	0	0	0	0	0	0	0	0	0	0	0	50	0	0	0	0	0
0	0	0	0	0	0	0	0	0	0	0	0	0	0	0	0	0	0	0	0	0	0	0	0	0	0	0	0	0	0	0	0	0	0	50	0	0	0	0	0
0	0	0	0	0	0	0	0	0	0	0	0	0	0	0	0	0	0	0	0	0	0	0	0	0	0	0	0	0	0	0	0	0	0	0	50	0	0	0	0
0	0	0	0	0	0	0	0	0	0	0	0	0	0	0	0	0	0	0	0	0	0	0	0	0	0	0	0	0	0	0	0	0	0	0	50	0	0	0	0
0	0	0	0	0	0	0	0	0	0	0	0	0	0	0	0	0	0	0	0	0	0	0	0	0	0	0	0	0	0	0	0	0	0	0	50	0	0	0	0
0	0	0	0	0	0	0	0	0	0	0	0	0	0	0	0	0	0	0	0	0	0	0	0	0	0	0	0	0	0	0	0	0	0	0	0	50	0	0	0
0	0	0	0	0	0	0	0	0	0	0	0	0	0	0	0	0	0	0	0	0	0	0	0	0	0	0	0	0	0	0	0	0	0	0	0	50	0	0	0
0	0	0	0	0	0	0	0	0	0	0	0	0	0	0	0	0	0	0	0	0	0	0	0	0	0	0	0	0	0	0	0	0	0	0	0	50	0	0	0
0	0	0	0	0	0	0	0	0	0	0	0	0	0	0	0	0	0	0	0	0	0	0	0	0	0	0	0	0	0	0	0	0	0	0	0	0	50	0	0
0	0	0	0	0	0	0	0	0	0	0	0	0	0	0	0	0	0	0	0	0	0	0	0	0	0	0	0	0	0	0	0	0	0	0	0	0	50	0	0
0	0	0	0	0	0	0	0	0	0	0	0	0	0	0	0	0	0	0	0	0	0	0	0	0	0	0	0	0	0	0	0	0	0	0	0	0	50	0	0
0	0	0	0	0	0	0	0	0	0	0	0	0	0	0	0	0	0	0	0	0	0	0	0	0	0	0	0	0	0	0	0	0	0	0	0	0	0	50	0
0	0	0	0	0	0	0	0	0	0	0	0	0	0	0	0	0	0	0	0	0	0	0	0	0	0	0	0	0	0	0	0	0	0	0	0	0	0	50	0
0	0	0	0	0	0	0	0	0	0	0	0	0	0	0	0	0	0	0	0	0	0	0	0	0	0	0	0	0	0	0	0	0	0	0	0	0	0	50	0
0	0	0	0	0	0	0	0	0	0	0	0	0	0	0	0	0	0	0	0	0	0	0	0	0	0	0	0	0	0	0	0	0	0	0	0	0	0	0	50
0	0	0	0	0	0	0	0	0	0	0	0	0	0	0	0	0	0	0	0	0	0	0	0	0	0	0	0	0	0	0	0	0	0	0	0	0	0	0	50
0	0	0	0	0	0	0	0	0	0	0	0	0	0	0	0	0	0	0	0	0	0	0	0	0	0	0	0	0	0	0	0	0	0	0	0	0	0	0	50

## Sheet: Sim 2
AM	BA	BB	BC	BF	BG	BI	BL	BM	BN	BO	BP	BR	BS	BT	BU	BV	BY	DM	GL	GP	GT	GV	HB	HP	LM	LN	MA	MF	MG	MM	MO	OA	PP	RB	SB	SC	SG	TM	YP
41	0	0	0	0	0	0	0	0	0	0	0	0	0	0	0	0	0	0	0	0	0	0	0	0	0	0	0	0	0	0	0	0	0	0	0	0	0	0	0
41	0	0	0	0	0	0	0	0	0	0	0	0	0	0	0	0	0	0	0	0	0	0	0	0	0	0	0	0	0	0	0	0	0	0	0	0	0	0	0
41	0	0	0	0	0	0	0	0	0	0	0	0	0	0	0	0	0	0	0	0	0	0	0	0	0	0	0	0	0	0	0	0	0	0	0	0	0	0	0
0	1	0	0	0	0	0	0	0	0	0	0	0	0	0	0	0	0	0	0	0	0	0	0	0	0	0	0	0	0	0	0	0	0	0	0	0	0	0	0
0	1	0	0	0	0	0	0	0	0	0	0	0	0	0	0	0	0	0	0	0	0	0	0	0	0	0	0	0	0	0	0	0	0	0	0	0	0	0	0
0	1	0	0	0	0	0	0	0	0	0	0	0	0	0	0	0	0	0	0	0	0	0	0	0	0	0	0	0	0	0	0	0	0	0	0	0	0	0	0
0	0	16	0	0	0	0	0	0	0	0	0	0	0	0	0	0	0	0	0	0	0	0	0	0	0	0	0	0	0	0	0	0	0	0	0	0	0	0	0
0	0	16	0	0	0	0	0	0	0	0	0	0	0	0	0	0	0	0	0	0	0	0	0	0	0	0	0	0	0	0	0	0	0	0	0	0	0	0	0
0	0	16	0	0	0	0	0	0	0	0	0	0	0	0	0	0	0	0	0	0	0	0	0	0	0	0	0	0	0	0	0	0	0	0	0	0	0	0	0
0	0	0	2	0	0	0	0	0	0	0	0	0	0	0	0	0	0	0	0	0	0	0	0	0	0	0	0	0	0	0	0	0	0	0	0	0	0	0	0
0	0	0	2	0	0	0	0	0	0	0	0	0	0	0	0	0	0	0	0	0	0	0	0	0	0	0	0	0	0	0	0	0	0	0	0	0	0	0	0
0	0	0	2	0	0	0	0	0	0	0	0	0	0	0	0	0	0	0	0	0	0	0	0	0	0	0	0	0	0	0	0	0	0	0	0	0	0	0	0
0	0	0	0	1	0	0	0	0	0	0	0	0	0	0	0	0	0	0	0	0	0	0	0	0	0	0	0	0	0	0	0	0	0	0	0	0	0	0	0
0	0	0	0	1	0	0	0	0	0	0	0	0	0	0	0	0	0	0	0	0	0	0	0	0	0	0	0	0	0	0	0	0	0	0	0	0	0	0	0
0	0	0	0	1	0	0	0	0	0	0	0	0	0	0	0	0	0	0	0	0	0	0	0	0	0	0	0	0	0	0	0	0	0	0	0	0	0	0	0
0	0	0	0	0	7	0	0	0	0	0	0	0	0	0	0	0	0	0	0	0	0	0	0	0	0	0	0	0	0	0	0	0	0	0	0	0	0	0	0
0	0	0	0	0	7	0	0	0	0	0	0	0	0	0	0	0	0	0	0	0	0	0	0	0	0	0	0	0	0	0	0	0	0	0	0	0	0	0	0
0	0	0	0	0	7	0	0	0	0	0	0	0	0	0	0	0	0	0	0	0	0	0	0	0	0	0	0	0	0	0	0	0	0	0	0	0	0	0	0
0	0	0	0	0	0	5	0	0	0	0	0	0	0	0	0	0	0	0	0	0	0	0	0	0	0	0	0	0	0	0	0	0	0	0	0	0	0	0	0
0	0	0	0	0	0	5	0	0	0	0	0	0	0	0	0	0	0	0	0	0	0	0	0	0	0	0	0	0	0	0	0	0	0	0	0	0	0	0	0
0	0	0	0	0	0	5	0	0	0	0	0	0	0	0	0	0	0	0	0	0	0	0	0	0	0	0	0	0	0	0	0	0	0	0	0	0	0	0	0
0	0	0	0	0	0	0	2	0	0	0	0	0	0	0	0	0	0	0	0	0	0	0	0	0	0	0	0	0	0	0	0	0	0	0	0	0	0	0	0
0	0	0	0	0	0	0	2	0	0	0	0	0	0	0	0	0	0	0	0	0	0	0	0	0	0	0	0	0	0	0	0	0	0	0	0	0	0	0	0
0	0	0	0	0	0	0	2	0	0	0	0	0	0	0	0	0	0	0	0	0	0	0	0	0	0	0	0	0	0	0	0	0	0	0	0	0	0	0	0
0	0	0	0	0	0	0	0	27	0	0	0	0	0	0	0	0	0	0	0	0	0	0	0	0	0	0	0	0	0	0	0	0	0	0	0	0	0	0	0
0	0	0	0	0	0	0	0	27	0	0	0	0	0	0	0	0	0	0	0	0	0	0	0	0	0	0	0	0	0	0	0	0	0	0	0	0	0	0	0
0	0	0	0	0	0	0	0	27	0	0	0	0	0	0	0	0	0	0	0	0	0	0	0	0	0	0	0	0	0	0	0	0	0	0	0	0	0	0	0
0	0	0	0	0	0	0	0	0	9	0	0	0	0	0	0	0	0	0	0	0	0	0	0	0	0	0	0	0	0	0	0	0	0	0	0	0	0	0	0
0	0	0	0	0	0	0	0	0	9	0	0	0	0	0	0	0	0	0	0	0	0	0	0	0	0	0	0	0	0	0	0	0	0	0	0	0	0	0	0
0	0	0	0	0	0	0	0	0	9	0	0	0	0	0	0	0	0	0	0	0	0	0	0	0	0	0	0	0	0	0	0	0	0	0	0	0	0	0	0
0	0	0	0	0	0	0	0	0	0	2	0	0	0	0	0	0	0	0	0	0	0	0	0	0	0	0	0	0	0	0	0	0	0	0	0	0	0	0	0
0	0	0	0	0	0	0	0	0	0	2	0	0	0	0	0	0	0	0	0	0	0	0	0	0	0	0	0	0	0	0	0	0	0	0	0	0	0	0	0
0	0	0	0	0	0	0	0	0	0	2	0	0	0	0	0	0	0	0	0	0	0	0	0	0	0	0	0	0	0	0	0	0	0	0	0	0	0	0	0
0	0	0	0	0	0	0	0	0	0	0	364	0	0	0	0	0	0	0	0	0	0	0	0	0	0	0	0	0	0	0	0	0	0	0	0	0	0	0	0
0	0	0	0	0	0	0	0	0	0	0	364	0	0	0	0	0	0	0	0	0	0	0	0	0	0	0	0	0	0	0	0	0	0	0	0	0	0	0	0
0	0	0	0	0	0	0	0	0	0	0	364	0	0	0	0	0	0	0	0	0	0	0	0	0	0	0	0	0	0	0	0	0	0	0	0	0	0	0	0
0	0	0	0	0	0	0	0	0	0	0	0	4	0	0	0	0	0	0	0	0	0	0	0	0	0	0	0	0	0	0	0	0	0	0	0	0	0	0	0
0	0	0	0	0	0	0	0	0	0	0	0	4	0	0	0	0	0	0	0	0	0	0	0	0	0	0	0	0	0	0	0	0	0	0	0	0	0	0	0
0	0	0	0	0	0	0	0	0	0	0	0	4	0	0	0	0	0	0	0	0	0	0	0	0	0	0	0	0	0	0	0	0	0	0	0	0	0	0	0
0	0	0	0	0	0	0	0	0	0	0	0	0	3	0	0	0	0	0	0	0	0	0	0	0	0	0	0	0	0	0	0	0	0	0	0	0	0	0	0
0	0	0	0	0	0	0	0	0	0	0	0	0	3	0	0	0	0	0	0	0	0	0	0	0	0	0	0	0	0	0	0	0	0	0	0	0	0	0	0
0	0	0	0	0	0	0	0	0	0	0	0	0	3	0	0	0	0	0	0	0	0	0	0	0	0	0	0	0	0	0	0	0	0	0	0	0	0	0	0
0	0	0	0	0	0	0	0	0	0	0	0	0	0	1	0	0	0	0	0	0	0	0	0	0	0	0	0	0	0	0	0	0	0	0	0	0	0	0	0
0	0	0	0	0	0	0	0	0	0	0	0	0	0	1	0	0	0	0	0	0	0	0	0	0	0	0	0	0	0	0	0	0	0	0	0	0	0	0	0
0	0	0	0	0	0	0	0	0	0	0	0	0	0	1	0	0	0	0	0	0	0	0	0	0	0	0	0	0	0	0	0	0	0	0	0	0	0	0	0
0	0	0	0	0	0	0	0	0	0	0	0	0	0	0	1	0	0	0	0	0	0	0	0	0	0	0	0	0	0	0	0	0	0	0	0	0	0	0	0
0	0	0	0	0	0	0	0	0	0	0	0	0	0	0	1	0	0	0	0	0	0	0	0	0	0	0	0	0	0	0	0	0	0	0	0	0	0	0	0
0	0	0	0	0	0	0	0	0	0	0	0	0	0	0	1	0	0	0	0	0	0	0	0	0	0	0	0	0	0	0	0	0	0	0	0	0	0	0	0
0	0	0	0	0	0	0	0	0	0	0	0	0	0	0	0	69	0	0	0	0	0	0	0	0	0	0	0	0	0	0	0	0	0	0	0	0	0	0	0
0	0	0	0	0	0	0	0	0	0	0	0	0	0	0	0	69	0	0	0	0	0	0	0	0	0	0	0	0	0	0	0	0	0	0	0	0	0	0	0
0	0	0	0	0	0	0	0	0	0	0	0	0	0	0	0	69	0	0	0	0	0	0	0	0	0	0	0	0	0	0	0	0	0	0	0	0	0	0	0
0	0	0	0	0	0	0	0	0	0	0	0	0	0	0	0	0	1	0	0	0	0	0	0	0	0	0	0	0	0	0	0	0	0	0	0	0	0	0	0
0	0	0	0	0	0	0	0	0	0	0	0	0	0	0	0	0	1	0	0	0	0	0	0	0	0	0	0	0	0	0	0	0	0	0	0	0	0	0	0
0	0	0	0	0	0	0	0	0	0	0	0	0	0	0	0	0	1	0	0	0	0	0	0	0	0	0	0	0	0	0	0	0	0	0	0	0	0	0	0
0	0	0	0	0	0	0	0	0	0	0	0	0	0	0	0	0	0	1	0	0	0	0	0	0	0	0	0	0	0	0	0	0	0	0	0	0	0	0	0
0	0	0	0	0	0	0	0	0	0	0	0	0	0	0	0	0	0	1	0	0	0	0	0	0	0	0	0	0	0	0	0	0	0	0	0	0	0	0	0
0	0	0	0	0	0	0	0	0	0	0	0	0	0	0	0	0	0	1	0	0	0	0	0	0	0	0	0	0	0	0	0	0	0	0	0	0	0	0	0
0	0	0	0	0	0	0	0	0	0	0	0	0	0	0	0	0	0	0	9	0	0	0	0	0	0	0	0	0	0	0	0	0	0	0	0	0	0	0	0
0	0	0	0	0	0	0	0	0	0	0	0	0	0	0	0	0	0	0	9	0	0	0	0	0	0	0	0	0	0	0	0	0	0	0	0	0	0	0	0
0	0	0	0	0	0	0	0	0	0	0	0	0	0	0	0	0	0	0	9	0	0	0	0	0	0	0	0	0	0	0	0	0	0	0	0	0	0	0	0
0	0	0	0	0	0	0	0	0	0	0	0	0	0	0	0	0	0	0	0	1	0	0	0	0	0	0	0	0	0	0	0	0	0	0	0	0	0	0	0
0	0	0	0	0	0	0	0	0	0	0	0	0	0	0	0	0	0	0	0	1	0	0	0	0	0	0	0	0	0	0	0	0	0	0	0	0	0	0	0
0	0	0	0	0	0	0	0	0	0	0	0	0	0	0	0	0	0	0	0	1	0	0	0	0	0	0	0	0	0	0	0	0	0	0	0	0	0	0	0
0	0	0	0	0	0	0	0	0	0	0	0	0	0	0	0	0	0	0	0	0	4	0	0	0	0	0	0	0	0	0	0	0	0	0	0	0	0	0	0
0	0	0	0	0	0	0	0	0	0	0	0	0	0	0	0	0	0	0	0	0	4	0	0	0	0	0	0	0	0	0	0	0	0	0	0	0	0	0	0
0	0	0	0	0	0	0	0	0	0	0	0	0	0	0	0	0	0	0	0	0	4	0	0	0	0	0	0	0	0	0	0	0	0	0	0	0	0	0	0
0	0	0	0	0	0	0	0	0	0	0	0	0	0	0	0	0	0	0	0	0	0	3	0	0	0	0	0	0	0	0	0	0	0	0	0	0	0	0	0
0	0	0	0	0	0	0	0	0	0	0	0	0	0	0	0	0	0	0	0	0	0	3	0	0	0	0	0	0	0	0	0	0	0	0	0	0	0	0	0
0	0	0	0	0	0	0	0	0	0	0	0	0	0	0	0	0	0	0	0	0	0	3	0	0	0	0	0	0	0	0	0	0	0	0	0	0	0	0	0
0	0	0	0	0	0	0	0	0	0	0	0	0	0	0	0	0	0	0	0	0	0	0	46	0	0	0	0	0	0	0	0	0	0	0	0	0	0	0	0
0	0	0	0	0	0	0	0	0	0	0	0	0	0	0	0	0	0	0	0	0	0	0	46	0	0	0	0	0	0	0	0	0	0	0	0	0	0	0	0
0	0	0	0	0	0	0	0	0	0	0	0	0	0	0	0	0	0	0	0	0	0	0	46	0	0	0	0	0	0	0	0	0	0	0	0	0	0	0	0
0	0	0	0	0	0	0	0	0	0	0	0	0	0	0	0	0	0	0	0	0	0	0	0	57	0	0	0	0	0	0	0	0	0	0	0	0	0	0	0
0	0	0	0	0	0	0	0	0	0	0	0	0	0	0	0	0	0	0	0	0	0	0	0	57	0	0	0	0	0	0	0	0	0	0	0	0	0	0	0
0	0	0	0	0	0	0	0	0	0	0	0	0	0	0	0	0	0	0	0	0	0	0	0	57	0	0	0	0	0	0	0	0	0	0	0	0	0	0	0
0	0	0	0	0	0	0	0	0	0	0	0	0	0	0	0	0	0	0	0	0	0	0	0	0	1	0	0	0	0	0	0	0	0	0	0	0	0	0	0
0	0	0	0	0	0	0	0	0	0	0	0	0	0	0	0	0	0	0	0	0	0	0	0	0	1	0	0	0	0	0	0	0	0	0	0	0	0	0	0
0	0	0	0	0	0	0	0	0	0	0	0	0	0	0	0	0	0	0	0	0	0	0	0	0	1	0	0	0	0	0	0	0	0	0	0	0	0	0	0
0	0	0	0	0	0	0	0	0	0	0	0	0	0	0	0	0	0	0	0	0	0	0	0	0	0	2	0	0	0	0	0	0	0	0	0	0	0	0	0
0	0	0	0	0	0	0	0	0	0	0	0	0	0	0	0	0	0	0	0	0	0	0	0	0	0	2	0	0	0	0	0	0	0	0	0	0	0	0	0
0	0	0	0	0	0	0	0	0	0	0	0	0	0	0	0	0	0	0	0	0	0	0	0	0	0	2	0	0	0	0	0	0	0	0	0	0	0	0	0
0	0	0	0	0	0	0	0	0	0	0	0	0	0	0	0	0	0	0	0	0	0	0	0	0	0	0	1	0	0	0	0	0	0	0	0	0	0	0	0
0	0	0	0	0	0	0	0	0	0	0	0	0	0	0	0	0	0	0	0	0	0	0	0	0	0	0	1	0	0	0	0	0	0	0	0	0	0	0	0
0	0	0	0	0	0	0	0	0	0	0	0	0	0	0	0	0	0	0	0	0	0	0	0	0	0	0	1	0	0	0	0	0	0	0	0	0	0	0	0
0	0	0	0	0	0	0	0	0	0	0	0	0	0	0	0	0	0	0	0	0	0	0	0	0	0	0	0	11	0	0	0	0	0	0	0	0	0	0	0
0	0	0	0	0	0	0	0	0	0	0	0	0	0	0	0	0	0	0	0	0	0	0	0	0	0	0	0	11	0	0	0	0	0	0	0	0	0	0	0
0	0	0	0	0	0	0	0	0	0	0	0	0	0	0	0	0	0	0	0	0	0	0	0	0	0	0	0	11	0	0	0	0	0	0	0	0	0	0	0
0	0	0	0	0	0	0	0	0	0	0	0	0	0	0	0	0	0	0	0	0	0	0	0	0	0	0	0	0	40	0	0	0	0	0	0	0	0	0	0
0	0	0	0	0	0	0	0	0	0	0	0	0	0	0	0	0	0	0	0	0	0	0	0	0	0	0	0	0	40	0	0	0	0	0	0	0	0	0	0
0	0	0	0	0	0	0	0	0	0	0	0	0	0	0	0	0	0	0	0	0	0	0	0	0	0	0	0	0	40	0	0	0	0	0	0	0	0	0	0
0	0	0	0	0	0	0	0	0	0	0	0	0	0	0	0	0	0	0	0	0	0	0	0	0	0	0	0	0	0	3	0	0	0	0	0	0	0	0	0
0	0	0	0	0	0	0	0	0	0	0	0	0	0	0	0	0	0	0	0	0	0	0	0	0	0	0	0	0	0	3	0	0	0	0	0	0	0	0	0
0	0	0	0	0	0	0	0	0	0	0	0	0	0	0	0	0	0	0	0	0	0	0	0	0	0	0	0	0	0	3	0	0	0	0	0	0	0	0	0
0	0	0	0	0	0	0	0	0	0	0	0	0	0	0	0	0	0	0	0	0	0	0	0	0	0	0	0	0	0	0	9	0	0	0	0	0	0	0	0
0	0	0	0	0	0	0	0	0	0	0	0	0	0	0	0	0	0	0	0	0	0	0	0	0	0	0	0	0	0	0	9	0	0	0	0	0	0	0	0
0	0	0	0	0	0	0	0	0	0	0	0	0	0	0	0	0	0	0	0	0	0	0	0	0	0	0	0	0	0	0	9	0	0	0	0	0	0	0	0
0	0	0	0	0	0	0	0	0	0	0	0	0	0	0	0	0	0	0	0	0	0	0	0	0	0	0	0	0	0	0	0	10	0	0	0	0	0	0	0
0	0	0	0	0	0	0	0	0	0	0	0	0	0	0	0	0	0	0	0	0	0	0	0	0	0	0	0	0	0	0	0	10	0	0	0	0	0	0	0
0	0	0	0	0	0	0	0	0	0	0	0	0	0	0	0	0	0	0	0	0	0	0	0	0	0	0	0	0	0	0	0	10	0	0	0	0	0	0	0
0	0	0	0	0	0	0	0	0	0	0	0	0	0	0	0	0	0	0	0	0	0	0	0	0	0	0	0	0	0	0	0	0	43	0	0	0	0	0	0
0	0	0	0	0	0	0	0	0	0	0	0	0	0	0	0	0	0	0	0	0	0	0	0	0	0	0	0	0	0	0	0	0	43	0	0	0	0	0	0
0	0	0	0	0	0	0	0	0	0	0	0	0	0	0	0	0	0	0	0	0	0	0	0	0	0	0	0	0	0	0	0	0	43	0	0	0	0	0	0
0	0	0	0	0	0	0	0	0	0	0	0	0	0	0	0	0	0	0	0	0	0	0	0	0	0	0	0	0	0	0	0	0	0	2	0	0	0	0	0
0	0	0	0	0	0	0	0	0	0	0	0	0	0	0	0	0	0	0	0	0	0	0	0	0	0	0	0	0	0	0	0	0	0	2	0	0	0	0	0
0	0	0	0	0	0	0	0	0	0	0	0	0	0	0	0	0	0	0	0	0	0	0	0	0	0	0	0	0	0	0	0	0	0	2	0	0	0	0	0
0	0	0	0	0	0	0	0	0	0	0	0	0	0	0	0	0	0	0	0	0	0	0	0	0	0	0	0	0	0	0	0	0	0	0	37	0	0	0	0
0	0	0	0	0	0	0	0	0	0	0	0	0	0	0	0	0	0	0	0	0	0	0	0	0	0	0	0	0	0	0	0	0	0	0	37	0	0	0	0
0	0	0	0	0	0	0	0	0	0	0	0	0	0	0	0	0	0	0	0	0	0	0	0	0	0	0	0	0	0	0	0	0	0	0	37	0	0	0	0
0	0	0	0	0	0	0	0	0	0	0	0	0	0	0	0	0	0	0	0	0	0	0	0	0	0	0	0	0	0	0	0	0	0	0	0	2	0	0	0
0	0	0	0	0	0	0	0	0	0	0	0	0	0	0	0	0	0	0	0	0	0	0	0	0	0	0	0	0	0	0	0	0	0	0	0	2	0	0	0
0	0	0	0	0	0	0	0	0	0	0	0	0	0	0	0	0	0	0	0	0	0	0	0	0	0	0	0	0	0	0	0	0	0	0	0	2	0	0	0
0	0	0	0	0	0	0	0	0	0	0	0	0	0	0	0	0	0	0	0	0	0	0	0	0	0	0	0	0	0	0	0	0	0	0	0	0	2	0	0
0	0	0	0	0	0	0	0	0	0	0	0	0	0	0	0	0	0	0	0	0	0	0	0	0	0	0	0	0	0	0	0	0	0	0	0	0	2	0	0
0	0	0	0	0	0	0	0	0	0	0	0	0	0	0	0	0	0	0	0	0	0	0	0	0	0	0	0	0	0	0	0	0	0	0	0	0	2	0	0
0	0	0	0	0	0	0	0	0	0	0	0	0	0	0	0	0	0	0	0	0	0	0	0	0	0	0	0	0	0	0	0	0	0	0	0	0	0	3	0
0	0	0	0	0	0	0	0	0	0	0	0	0	0	0	0	0	0	0	0	0	0	0	0	0	0	0	0	0	0	0	0	0	0	0	0	0	0	3	0
0	0	0	0	0	0	0	0	0	0	0	0	0	0	0	0	0	0	0	0	0	0	0	0	0	0	0	0	0	0	0	0	0	0	0	0	0	0	3	0
0	0	0	0	0	0	0	0	0	0	0	0	0	0	0	0	0	0	0	0	0	0	0	0	0	0	0	0	0	0	0	0	0	0	0	0	0	0	0	8
0	0	0	0	0	0	0	0	0	0	0	0	0	0	0	0	0	0	0	0	0	0	0	0	0	0	0	0	0	0	0	0	0	0	0	0	0	0	0	8
0	0	0	0	0	0	0	0	0	0	0	0	0	0	0	0	0	0	0	0	0	0	0	0	0	0	0	0	0	0	0	0	0	0	0	0	0	0	0	8

## Sheet: Sim 3
AM	BA	BB	BC	BF	BG	BI	BL	BM	BN	BO	BP	BR	BS	BT	BU	BV	BY	DM	GL	GP	GT	GV	HB	HP	LM	LN	MA	MF	MG	MM	MO	OA	PP	RB	SB	SC	SG	TM	YP
50	50	50	50	50	50	50	50	50	50	50	50	50	50	50	50	50	50	50	50	50	50	50	50	50	50	50	50	50	50	50	50	50	50	50	50	50	50	50	50
50	50	50	50	50	50	50	50	50	50	50	50	50	50	50	50	50	50	50	50	50	50	50	50	50	50	50	50	50	50	50	50	50	50	50	50	50	50	50	50
50	50	50	50	50	50	50	50	50	50	50	50	50	50	50	50	50	50	50	50	50	50	50	50	50	50	50	50	50	50	50	50	50	50	50	50	50	50	50	50
50	50	50	50	50	50	50	50	50	50	50	50	50	50	50	50	50	50	50	50	50	50	50	50	50	50	50	50	50	50	50	50	50	50	50	50	50	50	50	50
50	50	50	50	50	50	50	50	50	50	50	50	50	50	50	50	50	50	50	50	50	50	50	50	50	50	50	50	50	50	50	50	50	50	50	50	50	50	50	50
50	50	50	50	50	50	50	50	50	50	50	50	50	50	50	50	50	50	50	50	50	50	50	50	50	50	50	50	50	50	50	50	50	50	50	50	50	50	50	50
50	50	50	50	50	50	50	50	50	50	50	50	50	50	50	50	50	50	50	50	50	50	50	50	50	50	50	50	50	50	50	50	50	50	50	50	50	50	50	50
50	50	50	50	50	50	50	50	50	50	50	50	50	50	50	50	50	50	50	50	50	50	50	50	50	50	50	50	50	50	50	50	50	50	50	50	50	50	50	50
50	50	50	50	50	50	50	50	50	50	50	50	50	50	50	50	50	50	50	50	50	50	50	50	50	50	50	50	50	50	50	50	50	50	50	50	50	50	50	50
50	50	50	50	50	50	50	50	50	50	50	50	50	50	50	50	50	50	50	50	50	50	50	50	50	50	50	50	50	50	50	50	50	50	50	50	50	50	50	50
50	50	50	50	50	50	50	50	50	50	50	50	50	50	50	50	50	50	50	50	50	50	50	50	50	50	50	50	50	50	50	50	50	50	50	50	50	50	50	50
50	50	50	50	50	50	50	50	50	50	50	50	50	50	50	50	50	50	50	50	50	50	50	50	50	50	50	50	50	50	50	50	50	50	50	50	50	50	50	50
50	50	50	50	50	50	50	50	50	50	50	50	50	50	50	50	50	50	50	50	50	50	50	50	50	50	50	50	50	50	50	50	50	50	50	50	50	50	50	50
50	50	50	50	50	50	50	50	50	50	50	50	50	50	50	50	50	50	50	50	50	50	50	50	50	50	50	50	50	50	50	50	50	50	50	50	50	50	50	50
50	50	50	50	50	50	50	50	50	50	50	50	50	50	50	50	50	50	50	50	50	50	50	50	50	50	50	50	50	50	50	50	50	50	50	50	50	50	50	50
50	50	50	50	50	50	50	50	50	50	50	50	50	50	50	50	50	50	50	50	50	50	50	50	50	50	50	50	50	50	50	50	50	50	50	50	50	50	50	50
50	50	50	50	50	50	50	50	50	50	50	50	50	50	50	50	50	50	50	50	50	50	50	50	50	50	50	50	50	50	50	50	50	50	50	50	50	50	50	50
50	50	50	50	50	50	50	50	50	50	50	50	50	50	50	50	50	50	50	50	50	50	50	50	50	50	50	50	50	50	50	50	50	50	50	50	50	50	50	50
50	50	50	50	50	50	50	50	50	50	50	50	50	50	50	50	50	50	50	50	50	50	50	50	50	50	50	50	50	50	50	50	50	50	50	50	50	50	50	50
50	50	50	50	50	50	50	50	50	50	50	50	50	50	50	50	50	50	50	50	50	50	50	50	50	50	50	50	50	50	50	50	50	50	50	50	50	50	50	50
50	50	50	50	50	50	50	50	50	50	50	50	50	50	50	50	50	50	50	50	50	50	50	50	50	50	50	50	50	50	50	50	50	50	50	50	50	50	50	50
50	50	50	50	50	50	50	50	50	50	50	50	50	50	50	50	50	50	50	50	50	50	50	50	50	50	50	50	50	50	50	50	50	50	50	50	50	50	50	50
50	50	50	50	50	50	50	50	50	50	50	50	50	50	50	50	50	50	50	50	50	50	50	50	50	50	50	50	50	50	50	50	50	50	50	50	50	50	50	50
50	50	50	50	50	50	50	50	50	50	50	50	50	50	50	50	50	50	50	50	50	50	50	50	50	50	50	50	50	50	50	50	50	50	50	50	50	50	50	50
50	50	50	50	50	50	50	50	50	50	50	50	50	50	50	50	50	50	50	50	50	50	50	50	50	50	50	50	50	50	50	50	50	50	50	50	50	50	50	50
50	50	50	50	50	50	50	50	50	50	50	50	50	50	50	50	50	50	50	50	50	50	50	50	50	50	50	50	50	50	50	50	50	50	50	50	50	50	50	50
50	50	50	50	50	50	50	50	50	50	50	50	50	50	50	50	50	50	50	50	50	50	50	50	50	50	50	50	50	50	50	50	50	50	50	50	50	50	50	50
50	50	50	50	50	50	50	50	50	50	50	50	50	50	50	50	50	50	50	50	50	50	50	50	50	50	50	50	50	50	50	50	50	50	50	50	50	50	50	50
50	50	50	50	50	50	50	50	50	50	50	50	50	50	50	50	50	50	50	50	50	50	50	50	50	50	50	50	50	50	50	50	50	50	50	50	50	50	50	50
50	50	50	50	50	50	50	50	50	50	50	50	50	50	50	50	50	50	50	50	50	50	50	50	50	50	50	50	50	50	50	50	50	50	50	50	50	50	50	50
50	50	50	50	50	50	50	50	50	50	50	50	50	50	50	50	50	50	50	50	50	50	50	50	50	50	50	50	50	50	50	50	50	50	50	50	50	50	50	50
50	50	50	50	50	50	50	50	50	50	50	50	50	50	50	50	50	50	50	50	50	50	50	50	50	50	50	50	50	50	50	50	50	50	50	50	50	50	50	50
50	50	50	50	50	50	50	50	50	50	50	50	50	50	50	50	50	50	50	50	50	50	50	50	50	50	50	50	50	50	50	50	50	50	50	50	50	50	50	50
50	50	50	50	50	50	50	50	50	50	50	50	50	50	50	50	50	50	50	50	50	50	50	50	50	50	50	50	50	50	50	50	50	50	50	50	50	50	50	50
50	50	50	50	50	50	50	50	50	50	50	50	50	50	50	50	50	50	50	50	50	50	50	50	50	50	50	50	50	50	50	50	50	50	50	50	50	50	50	50
50	50	50	50	50	50	50	50	50	50	50	50	50	50	50	50	50	50	50	50	50	50	50	50	50	50	50	50	50	50	50	50	50	50	50	50	50	50	50	50
50	50	50	50	50	50	50	50	50	50	50	50	50	50	50	50	50	50	50	50	50	50	50	50	50	50	50	50	50	50	50	50	50	50	50	50	50	50	50	50
50	50	50	50	50	50	50	50	50	50	50	50	50	50	50	50	50	50	50	50	50	50	50	50	50	50	50	50	50	50	50	50	50	50	50	50	50	50	50	50
50	50	50	50	50	50	50	50	50	50	50	50	50	50	50	50	50	50	50	50	50	50	50	50	50	50	50	50	50	50	50	50	50	50	50	50	50	50	50	50
50	50	50	50	50	50	50	50	50	50	50	50	50	50	50	50	50	50	50	50	50	50	50	50	50	50	50	50	50	50	50	50	50	50	50	50	50	50	50	50
50	50	50	50	50	50	50	50	50	50	50	50	50	50	50	50	50	50	50	50	50	50	50	50	50	50	50	50	50	50	50	50	50	50	50	50	50	50	50	50
50	50	50	50	50	50	50	50	50	50	50	50	50	50	50	50	50	50	50	50	50	50	50	50	50	50	50	50	50	50	50	50	50	50	50	50	50	50	50	50
50	50	50	50	50	50	50	50	50	50	50	50	50	50	50	50	50	50	50	50	50	50	50	50	50	50	50	50	50	50	50	50	50	50	50	50	50	50	50	50
50	50	50	50	50	50	50	50	50	50	50	50	50	50	50	50	50	50	50	50	50	50	50	50	50	50	50	50	50	50	50	50	50	50	50	50	50	50	50	50
50	50	50	50	50	50	50	50	50	50	50	50	50	50	50	50	50	50	50	50	50	50	50	50	50	50	50	50	50	50	50	50	50	50	50	50	50	50	50	50
50	50	50	50	50	50	50	50	50	50	50	50	50	50	50	50	50	50	50	50	50	50	50	50	50	50	50	50	50	50	50	50	50	50	50	50	50	50	50	50
50	50	50	50	50	50	50	50	50	50	50	50	50	50	50	50	50	50	50	50	50	50	50	50	50	50	50	50	50	50	50	50	50	50	50	50	50	50	50	50
50	50	50	50	50	50	50	50	50	50	50	50	50	50	50	50	50	50	50	50	50	50	50	50	50	50	50	50	50	50	50	50	50	50	50	50	50	50	50	50
50	50	50	50	50	50	50	50	50	50	50	50	50	50	50	50	50	50	50	50	50	50	50	50	50	50	50	50	50	50	50	50	50	50	50	50	50	50	50	50
50	50	50	50	50	50	50	50	50	50	50	50	50	50	50	50	50	50	50	50	50	50	50	50	50	50	50	50	50	50	50	50	50	50	50	50	50	50	50	50
50	50	50	50	50	50	50	50	50	50	50	50	50	50	50	50	50	50	50	50	50	50	50	50	50	50	50	50	50	50	50	50	50	50	50	50	50	50	50	50
50	50	50	50	50	50	50	50	50	50	50	50	50	50	50	50	50	50	50	50	50	50	50	50	50	50	50	50	50	50	50	50	50	50	50	50	50	50	50	50
50	50	50	50	50	50	50	50	50	50	50	50	50	50	50	50	50	50	50	50	50	50	50	50	50	50	50	50	50	50	50	50	50	50	50	50	50	50	50	50
50	50	50	50	50	50	50	50	50	50	50	50	50	50	50	50	50	50	50	50	50	50	50	50	50	50	50	50	50	50	50	50	50	50	50	50	50	50	50	50
50	50	50	50	50	50	50	50	50	50	50	50	50	50	50	50	50	50	50	50	50	50	50	50	50	50	50	50	50	50	50	50	50	50	50	50	50	50	50	50
50	50	50	50	50	50	50	50	50	50	50	50	50	50	50	50	50	50	50	50	50	50	50	50	50	50	50	50	50	50	50	50	50	50	50	50	50	50	50	50
50	50	50	50	50	50	50	50	50	50	50	50	50	50	50	50	50	50	50	50	50	50	50	50	50	50	50	50	50	50	50	50	50	50	50	50	50	50	50	50
50	50	50	50	50	50	50	50	50	50	50	50	50	50	50	50	50	50	50	50	50	50	50	50	50	50	50	50	50	50	50	50	50	50	50	50	50	50	50	50
50	50	50	50	50	50	50	50	50	50	50	50	50	50	50	50	50	50	50	50	50	50	50	50	50	50	50	50	50	50	50	50	50	50	50	50	50	50	50	50
50	50	50	50	50	50	50	50	50	50	50	50	50	50	50	50	50	50	50	50	50	50	50	50	50	50	50	50	50	50	50	50	50	50	50	50	50	50	50	50
50	50	50	50	50	50	50	50	50	50	50	50	50	50	50	50	50	50	50	50	50	50	50	50	50	50	50	50	50	50	50	50	50	50	50	50	50	50	50	50
50	50	50	50	50	50	50	50	50	50	50	50	50	50	50	50	50	50	50	50	50	50	50	50	50	50	50	50	50	50	50	50	50	50	50	50	50	50	50	50
50	50	50	50	50	50	50	50	50	50	50	50	50	50	50	50	50	50	50	50	50	50	50	50	50	50	50	50	50	50	50	50	50	50	50	50	50	50	50	50
50	50	50	50	50	50	50	50	50	50	50	50	50	50	50	50	50	50	50	50	50	50	50	50	50	50	50	50	50	50	50	50	50	50	50	50	50	50	50	50
50	50	50	50	50	50	50	50	50	50	50	50	50	50	50	50	50	50	50	50	50	50	50	50	50	50	50	50	50	50	50	50	50	50	50	50	50	50	50	50
50	50	50	50	50	50	50	50	50	50	50	50	50	50	50	50	50	50	50	50	50	50	50	50	50	50	50	50	50	50	50	50	50	50	50	50	50	50	50	50
50	50	50	50	50	50	50	50	50	50	50	50	50	50	50	50	50	50	50	50	50	50	50	50	50	50	50	50	50	50	50	50	50	50	50	50	50	50	50	50
50	50	50	50	50	50	50	50	50	50	50	50	50	50	50	50	50	50	50	50	50	50	50	50	50	50	50	50	50	50	50	50	50	50	50	50	50	50	50	50
50	50	50	50	50	50	50	50	50	50	50	50	50	50	50	50	50	50	50	50	50	50	50	50	50	50	50	50	50	50	50	50	50	50	50	50	50	50	50	50
50	50	50	50	50	50	50	50	50	50	50	50	50	50	50	50	50	50	50	50	50	50	50	50	50	50	50	50	50	50	50	50	50	50	50	50	50	50	50	50
50	50	50	50	50	50	50	50	50	50	50	50	50	50	50	50	50	50	50	50	50	50	50	50	50	50	50	50	50	50	50	50	50	50	50	50	50	50	50	50
50	50	50	50	50	50	50	50	50	50	50	50	50	50	50	50	50	50	50	50	50	50	50	50	50	50	50	50	50	50	50	50	50	50	50	50	50	50	50	50
50	50	50	50	50	50	50	50	50	50	50	50	50	50	50	50	50	50	50	50	50	50	50	50	50	50	50	50	50	50	50	50	50	50	50	50	50	50	50	50
50	50	50	50	50	50	50	50	50	50	50	50	50	50	50	50	50	50	50	50	50	50	50	50	50	50	50	50	50	50	50	50	50	50	50	50	50	50	50	50
50	50	50	50	50	50	50	50	50	50	50	50	50	50	50	50	50	50	50	50	50	50	50	50	50	50	50	50	50	50	50	50	50	50	50	50	50	50	50	50
50	50	50	50	50	50	50	50	50	50	50	50	50	50	50	50	50	50	50	50	50	50	50	50	50	50	50	50	50	50	50	50	50	50	50	50	50	50	50	50
50	50	50	50	50	50	50	50	50	50	50	50	50	50	50	50	50	50	50	50	50	50	50	50	50	50	50	50	50	50	50	50	50	50	50	50	50	50	50	50
50	50	50	50	50	50	50	50	50	50	50	50	50	50	50	50	50	50	50	50	50	50	50	50	50	50	50	50	50	50	50	50	50	50	50	50	50	50	50	50
50	50	50	50	50	50	50	50	50	50	50	50	50	50	50	50	50	50	50	50	50	50	50	50	50	50	50	50	50	50	50	50	50	50	50	50	50	50	50	50
50	50	50	50	50	50	50	50	50	50	50	50	50	50	50	50	50	50	50	50	50	50	50	50	50	50	50	50	50	50	50	50	50	50	50	50	50	50	50	50
50	50	50	50	50	50	50	50	50	50	50	50	50	50	50	50	50	50	50	50	50	50	50	50	50	50	50	50	50	50	50	50	50	50	50	50	50	50	50	50
50	50	50	50	50	50	50	50	50	50	50	50	50	50	50	50	50	50	50	50	50	50	50	50	50	50	50	50	50	50	50	50	50	50	50	50	50	50	50	50
50	50	50	50	50	50	50	50	50	50	50	50	50	50	50	50	50	50	50	50	50	50	50	50	50	50	50	50	50	50	50	50	50	50	50	50	50	50	50	50
50	50	50	50	50	50	50	50	50	50	50	50	50	50	50	50	50	50	50	50	50	50	50	50	50	50	50	50	50	50	50	50	50	50	50	50	50	50	50	50
50	50	50	50	50	50	50	50	50	50	50	50	50	50	50	50	50	50	50	50	50	50	50	50	50	50	50	50	50	50	50	50	50	50	50	50	50	50	50	50
50	50	50	50	50	50	50	50	50	50	50	50	50	50	50	50	50	50	50	50	50	50	50	50	50	50	50	50	50	50	50	50	50	50	50	50	50	50	50	50
50	50	50	50	50	50	50	50	50	50	50	50	50	50	50	50	50	50	50	50	50	50	50	50	50	50	50	50	50	50	50	50	50	50	50	50	50	50	50	50
50	50	50	50	50	50	50	50	50	50	50	50	50	50	50	50	50	50	50	50	50	50	50	50	50	50	50	50	50	50	50	50	50	50	50	50	50	50	50	50
50	50	50	50	50	50	50	50	50	50	50	50	50	50	50	50	50	50	50	50	50	50	50	50	50	50	50	50	50	50	50	50	50	50	50	50	50	50	50	50
50	50	50	50	50	50	50	50	50	50	50	50	50	50	50	50	50	50	50	50	50	50	50	50	50	50	50	50	50	50	50	50	50	50	50	50	50	50	50	50
50	50	50	50	50	50	50	50	50	50	50	50	50	50	50	50	50	50	50	50	50	50	50	50	50	50	50	50	50	50	50	50	50	50	50	50	50	50	50	50
50	50	50	50	50	50	50	50	50	50	50	50	50	50	50	50	50	50	50	50	50	50	50	50	50	50	50	50	50	50	50	50	50	50	50	50	50	50	50	50
50	50	50	50	50	50	50	50	50	50	50	50	50	50	50	50	50	50	50	50	50	50	50	50	50	50	50	50	50	50	50	50	50	50	50	50	50	50	50	50
50	50	50	50	50	50	50	50	50	50	50	50	50	50	50	50	50	50	50	50	50	50	50	50	50	50	50	50	50	50	50	50	50	50	50	50	50	50	50	50
50	50	50	50	50	50	50	50	50	50	50	50	50	50	50	50	50	50	50	50	50	50	50	50	50	50	50	50	50	50	50	50	50	50	50	50	50	50	50	50
50	50	50	50	50	50	50	50	50	50	50	50	50	50	50	50	50	50	50	50	50	50	50	50	50	50	50	50	50	50	50	50	50	50	50	50	50	50	50	50
50	50	50	50	50	50	50	50	50	50	50	50	50	50	50	50	50	50	50	50	50	50	50	50	50	50	50	50	50	50	50	50	50	50	50	50	50	50	50	50
50	50	50	50	50	50	50	50	50	50	50	50	50	50	50	50	50	50	50	50	50	50	50	50	50	50	50	50	50	50	50	50	50	50	50	50	50	50	50	50
50	50	50	50	50	50	50	50	50	50	50	50	50	50	50	50	50	50	50	50	50	50	50	50	50	50	50	50	50	50	50	50	50	50	50	50	50	50	50	50
50	50	50	50	50	50	50	50	50	50	50	50	50	50	50	50	50	50	50	50	50	50	50	50	50	50	50	50	50	50	50	50	50	50	50	50	50	50	50	50
50	50	50	50	50	50	50	50	50	50	50	50	50	50	50	50	50	50	50	50	50	50	50	50	50	50	50	50	50	50	50	50	50	50	50	50	50	50	50	50
50	50	50	50	50	50	50	50	50	50	50	50	50	50	50	50	50	50	50	50	50	50	50	50	50	50	50	50	50	50	50	50	50	50	50	50	50	50	50	50
50	50	50	50	50	50	50	50	50	50	50	50	50	50	50	50	50	50	50	50	50	50	50	50	50	50	50	50	50	50	50	50	50	50	50	50	50	50	50	50
50	50	50	50	50	50	50	50	50	50	50	50	50	50	50	50	50	50	50	50	50	50	50	50	50	50	50	50	50	50	50	50	50	50	50	50	50	50	50	50
50	50	50	50	50	50	50	50	50	50	50	50	50	50	50	50	50	50	50	50	50	50	50	50	50	50	50	50	50	50	50	50	50	50	50	50	50	50	50	50
50	50	50	50	50	50	50	50	50	50	50	50	50	50	50	50	50	50	50	50	50	50	50	50	50	50	50	50	50	50	50	50	50	50	50	50	50	50	50	50
50	50	50	50	50	50	50	50	50	50	50	50	50	50	50	50	50	50	50	50	50	50	50	50	50	50	50	50	50	50	50	50	50	50	50	50	50	50	50	50
50	50	50	50	50	50	50	50	50	50	50	50	50	50	50	50	50	50	50	50	50	50	50	50	50	50	50	50	50	50	50	50	50	50	50	50	50	50	50	50
50	50	50	50	50	50	50	50	50	50	50	50	50	50	50	50	50	50	50	50	50	50	50	50	50	50	50	50	50	50	50	50	50	50	50	50	50	50	50	50
50	50	50	50	50	50	50	50	50	50	50	50	50	50	50	50	50	50	50	50	50	50	50	50	50	50	50	50	50	50	50	50	50	50	50	50	50	50	50	50
50	50	50	50	50	50	50	50	50	50	50	50	50	50	50	50	50	50	50	50	50	50	50	50	50	50	50	50	50	50	50	50	50	50	50	50	50	50	50	50
50	50	50	50	50	50	50	50	50	50	50	50	50	50	50	50	50	50	50	50	50	50	50	50	50	50	50	50	50	50	50	50	50	50	50	50	50	50	50	50
50	50	50	50	50	50	50	50	50	50	50	50	50	50	50	50	50	50	50	50	50	50	50	50	50	50	50	50	50	50	50	50	50	50	50	50	50	50	50	50
50	50	50	50	50	50	50	50	50	50	50	50	50	50	50	50	50	50	50	50	50	50	50	50	50	50	50	50	50	50	50	50	50	50	50	50	50	50	50	50
50	50	50	50	50	50	50	50	50	50	50	50	50	50	50	50	50	50	50	50	50	50	50	50	50	50	50	50	50	50	50	50	50	50	50	50	50	50	50	50
50	50	50	50	50	50	50	50	50	50	50	50	50	50	50	50	50	50	50	50	50	50	50	50	50	50	50	50	50	50	50	50	50	50	50	50	50	50	50	50
50	50	50	50	50	50	50	50	50	50	50	50	50	50	50	50	50	50	50	50	50	50	50	50	50	50	50	50	50	50	50	50	50	50	50	50	50	50	50	50
50	50	50	50	50	50	50	50	50	50	50	50	50	50	50	50	50	50	50	50	50	50	50	50	50	50	50	50	50	50	50	50	50	50	50	50	50	50	50	50
50	50	50	50	50	50	50	50	50	50	50	50	50	50	50	50	50	50	50	50	50	50	50	50	50	50	50	50	50	50	50	50	50	50	50	50	50	50	50	50
50	50	50	50	50	50	50	50	50	50	50	50	50	50	50	50	50	50	50	50	50	50	50	50	50	50	50	50	50	50	50	50	50	50	50	50	50	50	50	50

## Sheet: Sim 4
AM	BA	BB	BC	BF	BG	BI	BL	BM	BN	BO	BP	BR	BS	BT	BU	BV	BY	DM	GL	GP	GT	GV	HB	HP	LM	LN	MA	MF	MG	MM	MO	OA	PP	RB	SB	SC	SG	TM	YP
41	1	16	2	1	7	5	2	27	9	2	364	4	3	1	1	69	1	1	9	1	4	3	46	57	1	2	1	11	40	3	9	10	43	2	37	2	2	3	8
41	1	16	2	1	7	5	2	27	9	2	364	4	3	1	1	69	1	1	9	1	4	3	46	57	1	2	1	11	40	3	9	10	43	2	37	2	2	3	8
41	1	16	2	1	7	5	2	27	9	2	364	4	3	1	1	69	1	1	9	1	4	3	46	57	1	2	1	11	40	3	9	10	43	2	37	2	2	3	8
41	1	16	2	1	7	5	2	27	9	2	364	4	3	1	1	69	1	1	9	1	4	3	46	57	1	2	1	11	40	3	9	10	43	2	37	2	2	3	8
41	1	16	2	1	7	5	2	27	9	2	364	4	3	1	1	69	1	1	9	1	4	3	46	57	1	2	1	11	40	3	9	10	43	2	37	2	2	3	8
41	1	16	2	1	7	5	2	27	9	2	364	4	3	1	1	69	1	1	9	1	4	3	46	57	1	2	1	11	40	3	9	10	43	2	37	2	2	3	8
41	1	16	2	1	7	5	2	27	9	2	364	4	3	1	1	69	1	1	9	1	4	3	46	57	1	2	1	11	40	3	9	10	43	2	37	2	2	3	8
41	1	16	2	1	7	5	2	27	9	2	364	4	3	1	1	69	1	1	9	1	4	3	46	57	1	2	1	11	40	3	9	10	43	2	37	2	2	3	8
41	1	16	2	1	7	5	2	27	9	2	364	4	3	1	1	69	1	1	9	1	4	3	46	57	1	2	1	11	40	3	9	10	43	2	37	2	2	3	8
41	1	16	2	1	7	5	2	27	9	2	364	4	3	1	1	69	1	1	9	1	4	3	46	57	1	2	1	11	40	3	9	10	43	2	37	2	2	3	8
41	1	16	2	1	7	5	2	27	9	2	364	4	3	1	1	69	1	1	9	1	4	3	46	57	1	2	1	11	40	3	9	10	43	2	37	2	2	3	8
41	1	16	2	1	7	5	2	27	9	2	364	4	3	1	1	69	1	1	9	1	4	3	46	57	1	2	1	11	40	3	9	10	43	2	37	2	2	3	8
41	1	16	2	1	7	5	2	27	9	2	364	4	3	1	1	69	1	1	9	1	4	3	46	57	1	2	1	11	40	3	9	10	43	2	37	2	2	3	8
41	1	16	2	1	7	5	2	27	9	2	364	4	3	1	1	69	1	1	9	1	4	3	46	57	1	2	1	11	40	3	9	10	43	2	37	2	2	3	8
41	1	16	2	1	7	5	2	27	9	2	364	4	3	1	1	69	1	1	9	1	4	3	46	57	1	2	1	11	40	3	9	10	43	2	37	2	2	3	8
41	1	16	2	1	7	5	2	27	9	2	364	4	3	1	1	69	1	1	9	1	4	3	46	57	1	2	1	11	40	3	9	10	43	2	37	2	2	3	8
41	1	16	2	1	7	5	2	27	9	2	364	4	3	1	1	69	1	1	9	1	4	3	46	57	1	2	1	11	40	3	9	10	43	2	37	2	2	3	8
41	1	16	2	1	7	5	2	27	9	2	364	4	3	1	1	69	1	1	9	1	4	3	46	57	1	2	1	11	40	3	9	10	43	2	37	2	2	3	8
41	1	16	2	1	7	5	2	27	9	2	364	4	3	1	1	69	1	1	9	1	4	3	46	57	1	2	1	11	40	3	9	10	43	2	37	2	2	3	8
41	1	16	2	1	7	5	2	27	9	2	364	4	3	1	1	69	1	1	9	1	4	3	46	57	1	2	1	11	40	3	9	10	43	2	37	2	2	3	8
41	1	16	2	1	7	5	2	27	9	2	364	4	3	1	1	69	1	1	9	1	4	3	46	57	1	2	1	11	40	3	9	10	43	2	37	2	2	3	8
41	1	16	2	1	7	5	2	27	9	2	364	4	3	1	1	69	1	1	9	1	4	3	46	57	1	2	1	11	40	3	9	10	43	2	37	2	2	3	8
41	1	16	2	1	7	5	2	27	9	2	364	4	3	1	1	69	1	1	9	1	4	3	46	57	1	2	1	11	40	3	9	10	43	2	37	2	2	3	8
41	1	16	2	1	7	5	2	27	9	2	364	4	3	1	1	69	1	1	9	1	4	3	46	57	1	2	1	11	40	3	9	10	43	2	37	2	2	3	8
41	1	16	2	1	7	5	2	27	9	2	364	4	3	1	1	69	1	1	9	1	4	3	46	57	1	2	1	11	40	3	9	10	43	2	37	2	2	3	8
41	1	16	2	1	7	5	2	27	9	2	364	4	3	1	1	69	1	1	9	1	4	3	46	57	1	2	1	11	40	3	9	10	43	2	37	2	2	3	8
41	1	16	2	1	7	5	2	27	9	2	364	4	3	1	1	69	1	1	9	1	4	3	46	57	1	2	1	11	40	3	9	10	43	2	37	2	2	3	8
41	1	16	2	1	7	5	2	27	9	2	364	4	3	1	1	69	1	1	9	1	4	3	46	57	1	2	1	11	40	3	9	10	43	2	37	2	2	3	8
41	1	16	2	1	7	5	2	27	9	2	364	4	3	1	1	69	1	1	9	1	4	3	46	57	1	2	1	11	40	3	9	10	43	2	37	2	2	3	8
41	1	16	2	1	7	5	2	27	9	2	364	4	3	1	1	69	1	1	9	1	4	3	46	57	1	2	1	11	40	3	9	10	43	2	37	2	2	3	8
41	1	16	2	1	7	5	2	27	9	2	364	4	3	1	1	69	1	1	9	1	4	3	46	57	1	2	1	11	40	3	9	10	43	2	37	2	2	3	8
41	1	16	2	1	7	5	2	27	9	2	364	4	3	1	1	69	1	1	9	1	4	3	46	57	1	2	1	11	40	3	9	10	43	2	37	2	2	3	8
41	1	16	2	1	7	5	2	27	9	2	364	4	3	1	1	69	1	1	9	1	4	3	46	57	1	2	1	11	40	3	9	10	43	2	37	2	2	3	8
41	1	16	2	1	7	5	2	27	9	2	364	4	3	1	1	69	1	1	9	1	4	3	46	57	1	2	1	11	40	3	9	10	43	2	37	2	2	3	8
41	1	16	2	1	7	5	2	27	9	2	364	4	3	1	1	69	1	1	9	1	4	3	46	57	1	2	1	11	40	3	9	10	43	2	37	2	2	3	8
41	1	16	2	1	7	5	2	27	9	2	364	4	3	1	1	69	1	1	9	1	4	3	46	57	1	2	1	11	40	3	9	10	43	2	37	2	2	3	8
41	1	16	2	1	7	5	2	27	9	2	364	4	3	1	1	69	1	1	9	1	4	3	46	57	1	2	1	11	40	3	9	10	43	2	37	2	2	3	8
41	1	16	2	1	7	5	2	27	9	2	364	4	3	1	1	69	1	1	9	1	4	3	46	57	1	2	1	11	40	3	9	10	43	2	37	2	2	3	8
41	1	16	2	1	7	5	2	27	9	2	364	4	3	1	1	69	1	1	9	1	4	3	46	57	1	2	1	11	40	3	9	10	43	2	37	2	2	3	8
41	1	16	2	1	7	5	2	27	9	2	364	4	3	1	1	69	1	1	9	1	4	3	46	57	1	2	1	11	40	3	9	10	43	2	37	2	2	3	8
41	1	16	2	1	7	5	2	27	9	2	364	4	3	1	1	69	1	1	9	1	4	3	46	57	1	2	1	11	40	3	9	10	43	2	37	2	2	3	8
41	1	16	2	1	7	5	2	27	9	2	364	4	3	1	1	69	1	1	9	1	4	3	46	57	1	2	1	11	40	3	9	10	43	2	37	2	2	3	8
41	1	16	2	1	7	5	2	27	9	2	364	4	3	1	1	69	1	1	9	1	4	3	46	57	1	2	1	11	40	3	9	10	43	2	37	2	2	3	8
41	1	16	2	1	7	5	2	27	9	2	364	4	3	1	1	69	1	1	9	1	4	3	46	57	1	2	1	11	40	3	9	10	43	2	37	2	2	3	8
41	1	16	2	1	7	5	2	27	9	2	364	4	3	1	1	69	1	1	9	1	4	3	46	57	1	2	1	11	40	3	9	10	43	2	37	2	2	3	8
41	1	16	2	1	7	5	2	27	9	2	364	4	3	1	1	69	1	1	9	1	4	3	46	57	1	2	1	11	40	3	9	10	43	2	37	2	2	3	8
41	1	16	2	1	7	5	2	27	9	2	364	4	3	1	1	69	1	1	9	1	4	3	46	57	1	2	1	11	40	3	9	10	43	2	37	2	2	3	8
41	1	16	2	1	7	5	2	27	9	2	364	4	3	1	1	69	1	1	9	1	4	3	46	57	1	2	1	11	40	3	9	10	43	2	37	2	2	3	8
41	1	16	2	1	7	5	2	27	9	2	364	4	3	1	1	69	1	1	9	1	4	3	46	57	1	2	1	11	40	3	9	10	43	2	37	2	2	3	8
41	1	16	2	1	7	5	2	27	9	2	364	4	3	1	1	69	1	1	9	1	4	3	46	57	1	2	1	11	40	3	9	10	43	2	37	2	2	3	8
41	1	16	2	1	7	5	2	27	9	2	364	4	3	1	1	69	1	1	9	1	4	3	46	57	1	2	1	11	40	3	9	10	43	2	37	2	2	3	8
41	1	16	2	1	7	5	2	27	9	2	364	4	3	1	1	69	1	1	9	1	4	3	46	57	1	2	1	11	40	3	9	10	43	2	37	2	2	3	8
41	1	16	2	1	7	5	2	27	9	2	364	4	3	1	1	69	1	1	9	1	4	3	46	57	1	2	1	11	40	3	9	10	43	2	37	2	2	3	8
41	1	16	2	1	7	5	2	27	9	2	364	4	3	1	1	69	1	1	9	1	4	3	46	57	1	2	1	11	40	3	9	10	43	2	37	2	2	3	8
41	1	16	2	1	7	5	2	27	9	2	364	4	3	1	1	69	1	1	9	1	4	3	46	57	1	2	1	11	40	3	9	10	43	2	37	2	2	3	8
41	1	16	2	1	7	5	2	27	9	2	364	4	3	1	1	69	1	1	9	1	4	3	46	57	1	2	1	11	40	3	9	10	43	2	37	2	2	3	8
41	1	16	2	1	7	5	2	27	9	2	364	4	3	1	1	69	1	1	9	1	4	3	46	57	1	2	1	11	40	3	9	10	43	2	37	2	2	3	8
41	1	16	2	1	7	5	2	27	9	2	364	4	3	1	1	69	1	1	9	1	4	3	46	57	1	2	1	11	40	3	9	10	43	2	37	2	2	3	8
41	1	16	2	1	7	5	2	27	9	2	364	4	3	1	1	69	1	1	9	1	4	3	46	57	1	2	1	11	40	3	9	10	43	2	37	2	2	3	8
41	1	16	2	1	7	5	2	27	9	2	364	4	3	1	1	69	1	1	9	1	4	3	46	57	1	2	1	11	40	3	9	10	43	2	37	2	2	3	8
41	1	16	2	1	7	5	2	27	9	2	364	4	3	1	1	69	1	1	9	1	4	3	46	57	1	2	1	11	40	3	9	10	43	2	37	2	2	3	8
41	1	16	2	1	7	5	2	27	9	2	364	4	3	1	1	69	1	1	9	1	4	3	46	57	1	2	1	11	40	3	9	10	43	2	37	2	2	3	8
41	1	16	2	1	7	5	2	27	9	2	364	4	3	1	1	69	1	1	9	1	4	3	46	57	1	2	1	11	40	3	9	10	43	2	37	2	2	3	8
41	1	16	2	1	7	5	2	27	9	2	364	4	3	1	1	69	1	1	9	1	4	3	46	57	1	2	1	11	40	3	9	10	43	2	37	2	2	3	8
41	1	16	2	1	7	5	2	27	9	2	364	4	3	1	1	69	1	1	9	1	4	3	46	57	1	2	1	11	40	3	9	10	43	2	37	2	2	3	8
41	1	16	2	1	7	5	2	27	9	2	364	4	3	1	1	69	1	1	9	1	4	3	46	57	1	2	1	11	40	3	9	10	43	2	37	2	2	3	8
41	1	16	2	1	7	5	2	27	9	2	364	4	3	1	1	69	1	1	9	1	4	3	46	57	1	2	1	11	40	3	9	10	43	2	37	2	2	3	8
41	1	16	2	1	7	5	2	27	9	2	364	4	3	1	1	69	1	1	9	1	4	3	46	57	1	2	1	11	40	3	9	10	43	2	37	2	2	3	8
41	1	16	2	1	7	5	2	27	9	2	364	4	3	1	1	69	1	1	9	1	4	3	46	57	1	2	1	11	40	3	9	10	43	2	37	2	2	3	8
41	1	16	2	1	7	5	2	27	9	2	364	4	3	1	1	69	1	1	9	1	4	3	46	57	1	2	1	11	40	3	9	10	43	2	37	2	2	3	8
41	1	16	2	1	7	5	2	27	9	2	364	4	3	1	1	69	1	1	9	1	4	3	46	57	1	2	1	11	40	3	9	10	43	2	37	2	2	3	8
41	1	16	2	1	7	5	2	27	9	2	364	4	3	1	1	69	1	1	9	1	4	3	46	57	1	2	1	11	40	3	9	10	43	2	37	2	2	3	8
41	1	16	2	1	7	5	2	27	9	2	364	4	3	1	1	69	1	1	9	1	4	3	46	57	1	2	1	11	40	3	9	10	43	2	37	2	2	3	8
41	1	16	2	1	7	5	2	27	9	2	364	4	3	1	1	69	1	1	9	1	4	3	46	57	1	2	1	11	40	3	9	10	43	2	37	2	2	3	8
41	1	16	2	1	7	5	2	27	9	2	364	4	3	1	1	69	1	1	9	1	4	3	46	57	1	2	1	11	40	3	9	10	43	2	37	2	2	3	8
41	1	16	2	1	7	5	2	27	9	2	364	4	3	1	1	69	1	1	9	1	4	3	46	57	1	2	1	11	40	3	9	10	43	2	37	2	2	3	8
41	1	16	2	1	7	5	2	27	9	2	364	4	3	1	1	69	1	1	9	1	4	3	46	57	1	2	1	11	40	3	9	10	43	2	37	2	2	3	8
41	1	16	2	1	7	5	2	27	9	2	364	4	3	1	1	69	1	1	9	1	4	3	46	57	1	2	1	11	40	3	9	10	43	2	37	2	2	3	8
41	1	16	2	1	7	5	2	27	9	2	364	4	3	1	1	69	1	1	9	1	4	3	46	57	1	2	1	11	40	3	9	10	43	2	37	2	2	3	8
41	1	16	2	1	7	5	2	27	9	2	364	4	3	1	1	69	1	1	9	1	4	3	46	57	1	2	1	11	40	3	9	10	43	2	37	2	2	3	8
41	1	16	2	1	7	5	2	27	9	2	364	4	3	1	1	69	1	1	9	1	4	3	46	57	1	2	1	11	40	3	9	10	43	2	37	2	2	3	8
41	1	16	2	1	7	5	2	27	9	2	364	4	3	1	1	69	1	1	9	1	4	3	46	57	1	2	1	11	40	3	9	10	43	2	37	2	2	3	8
41	1	16	2	1	7	5	2	27	9	2	364	4	3	1	1	69	1	1	9	1	4	3	46	57	1	2	1	11	40	3	9	10	43	2	37	2	2	3	8
41	1	16	2	1	7	5	2	27	9	2	364	4	3	1	1	69	1	1	9	1	4	3	46	57	1	2	1	11	40	3	9	10	43	2	37	2	2	3	8
41	1	16	2	1	7	5	2	27	9	2	364	4	3	1	1	69	1	1	9	1	4	3	46	57	1	2	1	11	40	3	9	10	43	2	37	2	2	3	8
41	1	16	2	1	7	5	2	27	9	2	364	4	3	1	1	69	1	1	9	1	4	3	46	57	1	2	1	11	40	3	9	10	43	2	37	2	2	3	8
41	1	16	2	1	7	5	2	27	9	2	364	4	3	1	1	69	1	1	9	1	4	3	46	57	1	2	1	11	40	3	9	10	43	2	37	2	2	3	8
41	1	16	2	1	7	5	2	27	9	2	364	4	3	1	1	69	1	1	9	1	4	3	46	57	1	2	1	11	40	3	9	10	43	2	37	2	2	3	8
41	1	16	2	1	7	5	2	27	9	2	364	4	3	1	1	69	1	1	9	1	4	3	46	57	1	2	1	11	40	3	9	10	43	2	37	2	2	3	8
41	1	16	2	1	7	5	2	27	9	2	364	4	3	1	1	69	1	1	9	1	4	3	46	57	1	2	1	11	40	3	9	10	43	2	37	2	2	3	8
41	1	16	2	1	7	5	2	27	9	2	364	4	3	1	1	69	1	1	9	1	4	3	46	57	1	2	1	11	40	3	9	10	43	2	37	2	2	3	8
41	1	16	2	1	7	5	2	27	9	2	364	4	3	1	1	69	1	1	9	1	4	3	46	57	1	2	1	11	40	3	9	10	43	2	37	2	2	3	8
41	1	16	2	1	7	5	2	27	9	2	364	4	3	1	1	69	1	1	9	1	4	3	46	57	1	2	1	11	40	3	9	10	43	2	37	2	2	3	8
41	1	16	2	1	7	5	2	27	9	2	364	4	3	1	1	69	1	1	9	1	4	3	46	57	1	2	1	11	40	3	9	10	43	2	37	2	2	3	8
41	1	16	2	1	7	5	2	27	9	2	364	4	3	1	1	69	1	1	9	1	4	3	46	57	1	2	1	11	40	3	9	10	43	2	37	2	2	3	8
41	1	16	2	1	7	5	2	27	9	2	364	4	3	1	1	69	1	1	9	1	4	3	46	57	1	2	1	11	40	3	9	10	43	2	37	2	2	3	8
41	1	16	2	1	7	5	2	27	9	2	364	4	3	1	1	69	1	1	9	1	4	3	46	57	1	2	1	11	40	3	9	10	43	2	37	2	2	3	8
41	1	16	2	1	7	5	2	27	9	2	364	4	3	1	1	69	1	1	9	1	4	3	46	57	1	2	1	11	40	3	9	10	43	2	37	2	2	3	8
41	1	16	2	1	7	5	2	27	9	2	364	4	3	1	1	69	1	1	9	1	4	3	46	57	1	2	1	11	40	3	9	10	43	2	37	2	2	3	8
41	1	16	2	1	7	5	2	27	9	2	364	4	3	1	1	69	1	1	9	1	4	3	46	57	1	2	1	11	40	3	9	10	43	2	37	2	2	3	8
41	1	16	2	1	7	5	2	27	9	2	364	4	3	1	1	69	1	1	9	1	4	3	46	57	1	2	1	11	40	3	9	10	43	2	37	2	2	3	8
41	1	16	2	1	7	5	2	27	9	2	364	4	3	1	1	69	1	1	9	1	4	3	46	57	1	2	1	11	40	3	9	10	43	2	37	2	2	3	8
41	1	16	2	1	7	5	2	27	9	2	364	4	3	1	1	69	1	1	9	1	4	3	46	57	1	2	1	11	40	3	9	10	43	2	37	2	2	3	8
41	1	16	2	1	7	5	2	27	9	2	364	4	3	1	1	69	1	1	9	1	4	3	46	57	1	2	1	11	40	3	9	10	43	2	37	2	2	3	8
41	1	16	2	1	7	5	2	27	9	2	364	4	3	1	1	69	1	1	9	1	4	3	46	57	1	2	1	11	40	3	9	10	43	2	37	2	2	3	8
41	1	16	2	1	7	5	2	27	9	2	364	4	3	1	1	69	1	1	9	1	4	3	46	57	1	2	1	11	40	3	9	10	43	2	37	2	2	3	8
41	1	16	2	1	7	5	2	27	9	2	364	4	3	1	1	69	1	1	9	1	4	3	46	57	1	2	1	11	40	3	9	10	43	2	37	2	2	3	8
41	1	16	2	1	7	5	2	27	9	2	364	4	3	1	1	69	1	1	9	1	4	3	46	57	1	2	1	11	40	3	9	10	43	2	37	2	2	3	8
41	1	16	2	1	7	5	2	27	9	2	364	4	3	1	1	69	1	1	9	1	4	3	46	57	1	2	1	11	40	3	9	10	43	2	37	2	2	3	8
41	1	16	2	1	7	5	2	27	9	2	364	4	3	1	1	69	1	1	9	1	4	3	46	57	1	2	1	11	40	3	9	10	43	2	37	2	2	3	8
41	1	16	2	1	7	5	2	27	9	2	364	4	3	1	1	69	1	1	9	1	4	3	46	57	1	2	1	11	40	3	9	10	43	2	37	2	2	3	8
41	1	16	2	1	7	5	2	27	9	2	364	4	3	1	1	69	1	1	9	1	4	3	46	57	1	2	1	11	40	3	9	10	43	2	37	2	2	3	8
41	1	16	2	1	7	5	2	27	9	2	364	4	3	1	1	69	1	1	9	1	4	3	46	57	1	2	1	11	40	3	9	10	43	2	37	2	2	3	8
41	1	16	2	1	7	5	2	27	9	2	364	4	3	1	1	69	1	1	9	1	4	3	46	57	1	2	1	11	40	3	9	10	43	2	37	2	2	3	8
41	1	16	2	1	7	5	2	27	9	2	364	4	3	1	1	69	1	1	9	1	4	3	46	57	1	2	1	11	40	3	9	10	43	2	37	2	2	3	8
41	1	16	2	1	7	5	2	27	9	2	364	4	3	1	1	69	1	1	9	1	4	3	46	57	1	2	1	11	40	3	9	10	43	2	37	2	2	3	8
41	1	16	2	1	7	5	2	27	9	2	364	4	3	1	1	69	1	1	9	1	4	3	46	57	1	2	1	11	40	3	9	10	43	2	37	2	2	3	8
41	1	16	2	1	7	5	2	27	9	2	364	4	3	1	1	69	1	1	9	1	4	3	46	57	1	2	1	11	40	3	9	10	43	2	37	2	2	3	8
41	1	16	2	1	7	5	2	27	9	2	364	4	3	1	1	69	1	1	9	1	4	3	46	57	1	2	1	11	40	3	9	10	43	2	37	2	2	3	8
41	1	16	2	1	7	5	2	27	9	2	364	4	3	1	1	69	1	1	9	1	4	3	46	57	1	2	1	11	40	3	9	10	43	2	37	2	2	3	8

## Sheet: Malagasy Amphibian
Acteocina canaliculata	Americamysis almyra	Americamysis bigelowi	Ameroculodes species complex	Amphiporus bioculatus	Apocorophium lacustre	Balanus improvisus	Branchiostoma caribaeum	Carinoma tremaphoros	Chiridotea almyra	Chiridotea caeca	Cyathura polita	Cyclaspis varians	Edotea triloba	Edwardsia elegans	Eteone foliosa	Eteone heteropoda	Gemma gemma	Geukensia demissa	Glycera dibranchiata	Glycinde solitaria	Haminoea solitaria	Hargeria rapax	Heteromastus filiformis	Laeonereis culveri	Leitoscoloplos fragilis	Leitoscoloplos robustus	Leitoscoloplos spp.	Lepidactylus dytiscus	Leptocheirus plumulosus	Leptosynapta tenuis	Littoridinops tenuipes	Macoma balthica	Macoma mitchelli	Marenzelleria viridis	Mediomastus ambiseta	Micrura leidyi	Mulinia lateralis	Mya arenaria	Mytilopsis leucophaeata	Neanthes succinea	Nemertina	Neomysis americana	Odostomia engonia	Oxyurostylis smithi	Parahesione luteola	Paraonis fulgens	Paraprionospio pinnata	Parvilucina crenella	Pectinaria gouldii
3	0	0	1	2	0	0	0	1	0	0	2	1	1	0	0	0	22	3	0	12	7	0	4	2	0	0	0	0	0	0	0	0	19	0	0	8	55	0	0	0	0	0	0	0	1	0	1	0	0
0	0	0	49	0	3	0	0	7	0	0	3	3	1	0	4	4	9	2	0	7	0	0	5	12	0	0	1	18	10	0	0	7	45	564	0	8	0	0	0	29	0	0	0	0	0	3	0	0	0
0	0	0	22	0	0	0	1	2	0	0	7	0	0	0	0	2	25	0	0	21	0	0	19	11	0	0	3	37	0	0	0	7	165	344	0	17	5	0	0	8	17	0	0	0	0	1	0	0	0
0	0	0	25	0	0	0	0	17	0	1	7	0	0	0	2	0	38	2	0	19	0	0	12	1	2	2	1	232	0	13	0	5	4	189	0	12	0	0	0	0	0	0	0	0	0	1	0	0	0
10	0	0	70	1	0	0	0	0	0	0	0	0	0	0	0	0	8	0	0	22	1	0	0	4	0	1	1	37	0	0	0	0	0	1	2	9	0	0	0	0	1	0	0	0	0	5	0	0	0
9	2	0	9	0	0	0	0	0	0	0	0	0	0	0	2	0	0	1	0	19	13	0	6	1	0	3	1	103	0	0	0	2	17	664	0	4	1	4	0	0	22	0	0	0	0	7	0	0	0
56	0	0	25	7	0	0	0	0	0	0	0	0	0	0	0	1	7	1	0	33	46	1	7	2	0	0	0	2	1	0	0	44	8	1	0	3	0	0	0	0	1	0	0	0	0	17	0	0	2
79	0	0	29	0	0	0	1	0	0	0	1	0	0	0	0	0	4	0	0	12	14	0	0	0	0	0	5	1	1	0	0	0	1	16	0	11	1	0	0	0	0	0	0	1	0	33	1	0	0
5	0	0	3	1	0	0	0	1	0	0	1	0	1	0	0	3	0	0	0	0	0	0	3	0	0	12	5	1	0	0	0	7	15	2367	0	7	30	0	1	18	0	0	0	0	0	61	0	0	0
0	0	1	77	0	1	0	0	1	0	0	0	0	0	0	1	1	0	0	0	4	3	0	33	0	0	0	2	38	1	0	23	10	38	0	1	32	4	0	0	1	0	0	0	0	0	45	0	0	0
0	0	0	40	0	1	0	0	2	0	0	0	0	0	0	0	1	3	0	0	6	0	0	3	5	1	0	2	8	7	0	0	5	13	0	0	4	5	1	0	14	0	0	0	0	0	0	0	0	0
0	0	0	43	0	0	0	0	0	0	0	0	0	0	1	0	1	30	0	0	5	0	0	4	0	0	0	2	12	0	0	0	32	0	0	5	3	10	1	0	0	0	0	0	0	0	2	0	0	0
0	0	0	7	0	3	0	0	0	0	1	0	0	0	0	0	3	4	0	0	2	13	0	7	0	0	0	0	71	26	0	0	0	1	0	0	4	0	0	0	1	0	0	0	0	0	22	0	0	0
1	0	0	65	0	0	2	0	2	1	0	2	0	0	0	0	2	24	0	0	9	18	0	10	2	0	0	2	2	1	0	0	2	15	0	0	10	1	0	0	0	0	0	1	0	0	31	0	0	0
0	0	0	0	0	0	0	0	1	0	0	0	0	0	0	0	0	2	1	2	0	21	0	3	0	0	0	0	2	0	0	0	1	1	0	0	2	0	0	0	0	0	0	0	0	0	49	0	0	0
1	0	0	0	0	0	0	0	0	0	0	0	0	0	0	0	0	12	0	0	7	7	0	0	0	0	0	1	0	0	0	0	0	3	0	0	2	3	0	0	0	0	0	0	0	0	12	0	0	0
0	0	0	0	1	0	0	0	6	0	0	1	0	2	0	0	0	28	0	0	0	0	0	18	0	0	0	2	0	4	0	0	0	39	0	0	3	26	1	0	2	0	1	0	0	0	2	0	0	0
0	3	0	1	1	0	0	0	1	0	0	0	0	0	1	0	0	5	0	0	8	0	0	10	0	0	0	0	0	0	0	0	0	13	0	2	1	0	0	0	1	0	0	0	0	0	0	7	0	0
0	0	0	2	0	0	0	0	0	0	0	0	0	0	0	1	1	0	0	0	14	0	0	1	0	0	0	1	0	0	0	0	0	3	0	0	3	1	0	0	0	0	0	0	0	0	1	1	0	0
0	0	0	1	0	0	0	0	3	0	0	0	0	0	0	0	0	12	0	0	5	0	0	3	1	0	0	0	1	0	0	0	2	19	0	0	2	1	0	0	2	0	0	0	0	0	4	0	0	0
6	0	0	2	1	0	0	0	0	0	0	0	0	1	5	0	0	53	0	0	35	82	0	4	0	0	0	0	0	0	9	0	0	24	0	0	8	5	0	0	0	0	0	0	0	0	7	0	0	1
4	0	0	3	0	0	0	0	0	0	0	1	0	0	0	0	0	1	0	0	1	5	0	11	0	0	0	1	4	0	25	0	0	0	0	2	1	0	0	0	0	0	0	0	0	0	18	0	0	0
0	0	0	3	0	0	0	0	0	0	0	0	0	0	0	0	0	5	0	0	14	3	0	7	2	0	0	1	8	0	5	0	0	15	0	0	4	3	0	0	0	0	0	0	0	0	0	0	1	0
0	0	0	0	0	0	0	0	18	0	0	0	0	0	0	0	1	7	0	0	1	1	0	20	0	0	0	1	4	0	0	0	1	82	0	0	4	3	0	0	9	0	0	0	0	0	4	0	0	0
[truncated: 16 more columns]

## Sheet: Chesapeak macrobenthos
Acteocina canaliculata	Americamysis almyra	Americamysis bigelowi	Ameroculodes species complex	Amphiporus bioculatus	Apocorophium lacustre	Balanus improvisus	Branchiostoma caribaeum	Carinoma tremaphoros	Chiridotea almyra	Chiridotea caeca	Cyathura polita	Cyclaspis varians	Edotea triloba	Edwardsia elegans	Eteone foliosa	Eteone heteropoda	Gemma gemma	Geukensia demissa	Glycera dibranchiata	Glycinde solitaria	Haminoea solitaria	Hargeria rapax	Heteromastus filiformis	Laeonereis culveri	Leitoscoloplos fragilis	Leitoscoloplos robustus	Leitoscoloplos spp.	Lepidactylus dytiscus	Leptocheirus plumulosus	Leptosynapta tenuis	Littoridinops tenuipes	Macoma balthica	Macoma mitchelli	Marenzelleria viridis	Mediomastus ambiseta	Micrura leidyi	Mulinia lateralis	Mya arenaria	Mytilopsis leucophaeata	Neanthes succinea	Nemertina	Neomysis americana	Odostomia engonia	Oxyurostylis smithi	Parahesione luteola	Paraonis fulgens	Paraprionospio pinnata	Parvilucina crenella	Pectinaria gouldii
3	0	0	1	2	0	0	0	1	0	0	2	1	1	0	0	0	22	3	0	12	7	0	4	2	0	0	0	0	0	0	0	0	19	0	0	8	55	0	0	0	0	0	0	0	1	0	1	0	0
0	0	0	49	0	3	0	0	7	0	0	3	3	1	0	4	4	9	2	0	7	0	0	5	12	0	0	1	18	10	0	0	7	45	564	0	8	0	0	0	29	0	0	0	0	0	3	0	0	0
0	0	0	22	0	0	0	1	2	0	0	7	0	0	0	0	2	25	0	0	21	0	0	19	11	0	0	3	37	0	0	0	7	165	344	0	17	5	0	0	8	17	0	0	0	0	1	0	0	0
0	0	0	25	0	0	0	0	17	0	1	7	0	0	0	2	0	38	2	0	19	0	0	12	1	2	2	1	232	0	13	0	5	4	189	0	12	0	0	0	0	0	0	0	0	0	1	0	0	0
10	0	0	70	1	0	0	0	0	0	0	0	0	0	0	0	0	8	0	0	22	1	0	0	4	0	1	1	37	0	0	0	0	0	1	2	9	0	0	0	0	1	0	0	0	0	5	0	0	0
9	2	0	9	0	0	0	0	0	0	0	0	0	0	0	2	0	0	1	0	19	13	0	6	1	0	3	1	103	0	0	0	2	17	664	0	4	1	4	0	0	22	0	0	0	0	7	0	0	0
56	0	0	25	7	0	0	0	0	0	0	0	0	0	0	0	1	7	1	0	33	46	1	7	2	0	0	0	2	1	0	0	44	8	1	0	3	0	0	0	0	1	0	0	0	0	17	0	0	2
79	0	0	29	0	0	0	1	0	0	0	1	0	0	0	0	0	4	0	0	12	14	0	0	0	0	0	5	1	1	0	0	0	1	16	0	11	1	0	0	0	0	0	0	1	0	33	1	0	0
5	0	0	3	1	0	0	0	1	0	0	1	0	1	0	0	3	0	0	0	0	0	0	3	0	0	12	5	1	0	0	0	7	15	2367	0	7	30	0	1	18	0	0	0	0	0	61	0	0	0
0	0	1	77	0	1	0	0	1	0	0	0	0	0	0	1	1	0	0	0	4	3	0	33	0	0	0	2	38	1	0	23	10	38	0	1	32	4	0	0	1	0	0	0	0	0	45	0	0	0
0	0	0	40	0	1	0	0	2	0	0	0	0	0	0	0	1	3	0	0	6	0	0	3	5	1	0	2	8	7	0	0	5	13	0	0	4	5	1	0	14	0	0	0	0	0	0	0	0	0
0	0	0	43	0	0	0	0	0	0	0	0	0	0	1	0	1	30	0	0	5	0	0	4	0	0	0	2	12	0	0	0	32	0	0	5	3	10	1	0	0	0	0	0	0	0	2	0	0	0
0	0	0	7	0	3	0	0	0	0	1	0	0	0	0	0	3	4	0	0	2	13	0	7	0	0	0	0	71	26	0	0	0	1	0	0	4	0	0	0	1	0	0	0	0	0	22	0	0	0
1	0	0	65	0	0	2	0	2	1	0	2	0	0	0	0	2	24	0	0	9	18	0	10	2	0	0	2	2	1	0	0	2	15	0	0	10	1	0	0	0	0	0	1	0	0	31	0	0	0
0	0	0	0	0	0	0	0	1	0	0	0	0	0	0	0	0	2	1	2	0	21	0	3	0	0	0	0	2	0	0	0	1	1	0	0	2	0	0	0	0	0	0	0	0	0	49	0	0	0
1	0	0	0	0	0	0	0	0	0	0	0	0	0	0	0	0	12	0	0	7	7	0	0	0	0	0	1	0	0	0	0	0	3	0	0	2	3	0	0	0	0	0	0	0	0	12	0	0	0
0	0	0	0	1	0	0	0	6	0	0	1	0	2	0	0	0	28	0	0	0	0	0	18	0	0	0	2	0	4	0	0	0	39	0	0	3	26	1	0	2	0	1	0	0	0	2	0	0	0
0	3	0	1	1	0	0	0	1	0	0	0	0	0	1	0	0	5	0	0	8	0	0	10	0	0	0	0	0	0	0	0	0	13	0	2	1	0	0	0	1	0	0	0	0	0	0	7	0	0
0	0	0	2	0	0	0	0	0	0	0	0	0	0	0	1	1	0	0	0	14	0	0	1	0	0	0	1	0	0	0	0	0	3	0	0	3	1	0	0	0	0	0	0	0	0	1	1	0	0
0	0	0	1	0	0	0	0	3	0	0	0	0	0	0	0	0	12	0	0	5	0	0	3	1	0	0	0	1	0	0	0	2	19	0	0	2	1	0	0	2	0	0	0	0	0	4	0	0	0
6	0	0	2	1	0	0	0	0	0	0	0	0	1	5	0	0	53	0	0	35	82	0	4	0	0	0	0	0	0	9	0	0	24	0	0	8	5	0	0	0	0	0	0	0	0	7	0	0	1
4	0	0	3	0	0	0	0	0	0	0	1	0	0	0	0	0	1	0	0	1	5	0	11	0	0	0	1	4	0	25	0	0	0	0	2	1	0	0	0	0	0	0	0	0	0	18	0	0	0
0	0	0	3	0	0	0	0	0	0	0	0	0	0	0	0	0	5	0	0	14	3	0	7	2	0	0	1	8	0	5	0	0	15	0	0	4	3	0	0	0	0	0	0	0	0	0	0	1	0
0	0	0	0	0	0	0	0	18	0	0	0	0	0	0	0	1	7	0	0	1	1	0	20	0	0	0	1	4	0	0	0	1	82	0	0	4	3	0	0	9	0	0	0	0	0	4	0	0	0
[truncated: 16 more columns]
