# Supplementary material for: Capturing temporal heterogeneity of communities: A temporal β-diversity based on Hill numbers and time series analysis
Source: PLoS One. 2025 Aug 12;20(8):e0292574. doi: 10.1371/journal.pone.0292574 (PMC12342289; doi:10.1371/journal.pone.0292574)
Supplement: S3 File — (TXT) [file pone.0292574.s003.txt]

library(DescTools)
library(wavScalogram)

# TEMPORAL BETA DIVERSITY

# Description

# qDBT is a measure of temporal beta diversity based on the framework of Chao & Chiu (2016).

# This tool calculates a descomposition temporal beta diversity measure from the Hill numbers perspective. First, the script transforms data on discrete species abundance patterns into modelled continuous patterns through wavelet analysis.
# Second, temporal gamma, alfa and beta diversity is calculated for these modelled species abundance patterns, where the "q" parameter controls the weight species  intensity has on the diversity measure.


data <- read.csv("datafile.csv")

#par( mfrow= c(1,2) )

#SECTION 1: Tau parameter calculation. First and second derivative

	db <- data
	for (i in 1:ncol(db))
	  db[, i] <- db[, i]/sum(db[, i])

# Time distance between samples
	dt <- 1
	min.tau <- 2
	max.tau <- (nrow(db)-1)^(1/(1+1/nrow(db)))

	
#First derivative
	
	db1 <- db[1:(nrow(db) - 1), ]
	for (i in 1:ncol(db))
	  db1[, i] <- (db[2:nrow(db), i] - db[1:(nrow(db) - 1), i])/3

#Second derivative
	
	db2 <- db1[1:(nrow(db1) - 1), ]
	for (i in 1:ncol(db1))
	  db2[, i] <- (db1[2:nrow(db1), i] - db1[1:(nrow(db1) - 1), i])/3

#Tau calculation for each species	
	
	d2a.mean <- colMeans(abs(db2))
	d2a.mean <- (d2a.mean - min(d2a.mean))/(max(d2a.mean) - min(d2a.mean))
	taus <- (max.tau - min.tau)*d2a.mean + min.tau

#SECTION 2:Data transformation from discrete species abundance patterns into continuous modelled ones.
	
#Abundance or intensity data must be arranged as: colunms -> species; rows -> sampling time	
	
	n.time <- nrow(data)
	n.spp <- ncol(data)
	time <- 1:n.time
	zi <- matrix(NA, nrow = n.time, ncol = n.spp) # Weighted and absolute Species Intensity 
	zix <- rep(NA, n.spp)
	for (i in 1:n.spp) {
	  SpAbPat <- data[, i]
	  zix[i] <- sum(SpAbPat) #zi+ calculation
	  if (sd(SpAbPat) == 0)
	    zi[, i] <- SpAbPat/zix[i]
	  if (sd(SpAbPat) > 0) {
	    wavelet <- cwt_wst(signal = SpAbPat, dt = dt, makefigure = FALSE) # wavelet analysis
	    z <- abs(wavelet$coefs)^taus[i] # wavelet-transformed signal
					if (any(is.infinite(z)))
						z[which(is.infinite(z))] <- max(z[is.finite(z)])
	    zi[, i] <- rowSums(z) # modelled continuous pattern
	    zi[, i] <- zi[, i]/sum(zi[, i])
	  }
	  zi[, i] <- zix[i]*zi[, i]
	}
	zxx <- sum(zix)

	# Plotting the community patterns
	for (i in 1:n.spp) {
	  if (i == 1)
	    plot (time, zi[, i], type = "l", las = 1, bty = "l", xlab = "Time (Days)", ylab = "Intensity", ylim = c(0, max(zi)), lwd = 1, col = "red")
	  if (i != 1)
	    lines(time, zi[,i], lwd = 1, col = rainbow(ncol(zi))[i])
	}

# SECTION 3:Temporal beta diversity calculation
	
	# Temporal gamma diversity calculation

	n.i <- 101
	q <- seq(0, 2, length.out = n.i) # these q-values can be changed if needed
	qDG <- rep(NA, ncol = n.i) 

	for (k in 1:n.i) {
	  if (q[k] != 1)
	    qDG[k] <- sum((zix/zxx)^q[k])^(1/(1-q[k]))
	  if (q[k] == 1)
	    qDG[k] <- exp(-sum(zix/zxx*log(zix/zxx)))
	}
	

	# Temporal alfa temporal

	qDA <- rep(NA, ncol = n.i)

	for (k in 1:n.i) {
		zit <- 0
	  if(q[k] !=1) {
				for (i in 1:n.spp)
			   for (j in 1:n.time)
					   zit <- zit + (zi[j, i]/zxx)^q[k]
				qDA[k] <- 1/n.time * zit^(1/(1-q[k]))
			}
	  if (q[k] == 1) {
				for (i in 1:n.spp)
			   for (j in 1:n.time)
				    zit <- zit + zi[j, i]/zxx*log(zi[j, i]/zxx)
	  	qDA[k] <- exp(-zit - log(n.time))
	  }  
	}
#plot(q, qDA, type = "l", las = 1, bty = "l", main = "Alpha", ylim = c(0, max(qDA)))

	#Temporal beta diversity

	qDB <- rep(NA, ncol = n.i)
	for (k in 1:n.i)
	  qDB [k] <- qDG[k]/qDA[k]

#	plot(q, qDB, type = "l", las = 1, bty = "l", main = "Beta", ylim = c(0, max(qDB)))
 
	plot(q, qDG, type = "l", las = 1, bty = "l", ylim = c(0, 15), col = "blue", lwd = 3.0)
	
	lines (q, qDA, type = "l", las = 1, bty = "l", main = "Alpha", col = "green", lwd = 3.0 )
	lines (q, qDB, type = "l", las = 1, bty = "l", main = "Alpha", col = "red", lwd = 3.0 )
	
	ggplot(data=df, aes(x=q, y=qDG, group=1)) +  geom_line()+  geom_point()

	
qDG
qDA
qDB
	
